# Supplementary material for: Comparative Transcriptomic Analysis of Two Brassica napus Near-Isogenic Lines Reveals a Network of Genes That Influences Seed Oil Accumulation
Source: Front Plant Sci. 2016 Sep 29;7:1498. doi: 10.3389/fpls.2016.01498 (PMC5040705; doi:10.3389/fpls.2016.01498)
Supplement: Supplementary file 1 [file Table_1.XLSX]

## Sheet: Table S1
			Supplemental Table S1: Acyl lipid-metabolism genes in Brassica napus and related information
Gene	Strand	Location	Chromosome	Isoelectric point	Molecular weight	Length (AA)	Subcellular localization	Duplication type	Pathway	Best match in Arabidopsis	Gene symbol	Gene Description
BnaA01g00810D	-	466241:468633	chrA01	6.39	45232.7	407	cytoplasmic	WGD or segmental	Oxylipin Metabolism 1	AT4G37050	PLP4, PLA V, AtPLAIVC	PATATIN-like protein 4
BnaA01g00820D	-	470489:473270	chrA01	6.41	44475.1	405	cytoplasmic	Tandem	Oxylipin Metabolism 1	AT4G37070	PLP1, PLA IVA, AtPLAIVA	Acyl transferase/acyl hydrolase/lysophospholipase superfamily protein
BnaA01g00830D	-	474938:477715	chrA01	7.64	45049.9	408	cytoplasmic	Tandem	Oxylipin Metabolism 1	AT4G37070	PLP1, PLA IVA, AtPLAIVA	Acyl transferase/acyl hydrolase/lysophospholipase superfamily protein
BnaA01g01250D	+	648840:651902	chrA01	6.44	53005.4	480	Golgi apparatus	WGD or segmental	Sphingolipid Biosynthesis 1	AT4G36480	ATLCB1, LCB1, EMB2779, FBR11	long-chain base1
BnaA01g02170D	-	1069636:1072378	chrA01	8.97	43253.3	376	plasma membrane	WGD or segmental	Eukaryotic Phospholipid Synthesis & Editing"	AT5G60620	GPAT9	glycerol-3-phosphate acyltransferase 9
BnaA01g02870D	-	1406035:1407429	chrA01	9.23	52053.5	464	ER	Tandem	Fatty Acid Elongation & Wax Biosynthesis	AT4G34250	KCS16	3-ketoacyl-CoA synthase 16
BnaA01g03060D	-	1474541:1479049	chrA01	5.82	123048	1110	cytoplasmic	WGD or segmental	Fatty Acid Elongation & Wax Biosynthesis	AT4G34100		RING/U-box superfamily protein
BnaA01g03200D	+	1539795:1547472	chrA01	8.06	55648.8	493	cytoplasmic	WGD or segmental	Fatty Acid Elongation & Wax Biosynthesis, Suberin Synthesis & Transport 1	AT4G33790	CER4, G7, FAR3	Jojoba acyl CoA reductase-related male sterility protein
BnaA01g03610D	+	1685545:1693089	chrA01	5.63	190392	1712	cytoplasmic	WGD or segmental	Phospholipid Signaling	AT4G33240	FAB1A	1-phosphatidylinositol-4-phosphate 5-kinases;zinc ion binding;1-phosphatidylinositol-3-phosphate 5-kinases
BnaA01g03840D	-	1778840:1781458	chrA01	8.93	57293.4	512	chloroplast	WGD or segmental	Prokaryotic Galactolipid, Sulfolipid, & Phospholipid Synthesis 2, Eukaryotic Galactolipid & Sulfolipid Synthesis	AT4G33030	SQD1	sulfoquinovosyldiacylglycerol 1
BnaA01g05080D	-	2379303:2381869	chrA01	9.27	57858.5	527	chloroplast	WGD or segmental	Prokaryotic Galactolipid, Sulfolipid, & Phospholipid Synthesis 2, Eukaryotic Galactolipid & Sulfolipid Synthesis	AT4G31780	MGD1, MGDA	monogalactosyl diacylglycerol synthase 1
BnaA01g05520D	-	2591558:2593069	chrA01	8.92	57873.2	503	ER	WGD or segmental	Fatty Acid Elongation & Wax Biosynthesis	AT4G39510	CYP96A12	cytochrome P450, family 96, subfamily A, polypeptide 12
BnaA01g06090D	-	2819956:2822857	chrA01	5.52	51267.3	454	chloroplast	WGD or segmental	Fatty Acid Synthesis	AT4G31050		Biotin/lipoate A/B protein ligase family
BnaA01g06190D	+	2881879:2884277	chrA01	9.24	50654.9	443	chloroplast	WGD or segmental	Prokaryotic Galactolipid, Sulfolipid, & Phospholipid Synthesis 2	AT4G30950	FAD6, FADC, SFD4	fatty acid desaturase 6
BnaA01g06260D	-	2897719:2898492	chrA01	9.04	11476.8	109	extracellular	WGD or segmental	Fatty Acid Elongation & Wax Biosynthesis	AT4G30880		Bifunctional inhibitor/lipid-transfer protein/seed storage 2S albumin superfamily protein
BnaA01g06700D	+	3112352:3115459	chrA01	7.21	54482.5	491	cytoplasmic	WGD or segmental	Phospholipid Signaling	AT4G30340	ATDGK7, DGK7	diacylglycerol kinase 7
BnaA01g07180D	+	3371823:3373499	chrA01	9.2	53107.2	488	nuclear	WGD or segmental	Oxylipin Metabolism 1	AT4G29800	PLP8	PATATIN-like protein 8
BnaA01g07390D	+	3456616:3457560	chrA01	9.61	20599.1	188	extracellular	WGD or segmental	Oxylipin Metabolism 1,Oxylipin Metabolism 2,Phospholipid Signaling	AT4G29460		Phospholipase A2 family protein
BnaA01g07820D	-	3705726:3707348	chrA01	9.81	31147.6	273	mitochondrial	WGD or segmental	Oxylipin Metabolism 1,Oxylipin Metabolism 2,Phospholipid Signaling	AT4G29070		Phospholipase A2 family protein
BnaA01g07910D	+	3737025:3741726	chrA01	9.29	78110.2	722	peroxisomal	WGD or segmental	Triacylglycerol & Fatty Acid Degradation	AT4G29010	AIM1	Enoyl-CoA hydratase/isomerase family
BnaA01g10270D	-	5126231:5129054	chrA01	5.05	60118.3	533	cytoplasmic	WGD or segmental	Eukaryotic Phospholipid Synthesis & Editing, Unknown	AT4G19860		alpha/beta-Hydrolases superfamily protein
BnaA01g10780D	-	5392562:5394801	chrA01	9.05	27468.1	237	cytoplasmic	WGD or segmental	Sphingolipid Biosynthesis 1	AT4G20870	FAH2, ATFAH2	fatty acid hydroxylase 2
BnaA01g11050D	-	5496810:5498387	chrA01	8.81	54874.4	478	ER	WGD or segmental	Fatty Acid Elongation & Wax Biosynthesis	AT1G47620	CYP96A8	cytochrome P450, family 96, subfamily A, polypeptide 8
BnaA01g12060D	-	6045519:6046713	chrA01	4.68	34615.2	319	mitochondrial	WGD or segmental	Unknown	AT4G22240		Plastid-lipid associated protein PAP / fibrillin family protein
BnaA01g12140D	+	6080826:6082507	chrA01	9.14	29620.8	255	cytoplasmic	WGD or segmental	Sphingolipid Biosynthesis 2	AT4G22330	ATCES1	Alkaline phytoceramidase (aPHC)
BnaA01g12150D	-	6082575:6085854	chrA01	9.57	48525.2	424	cytoplasmic	WGD or segmental	Eukaryotic Phospholipid Synthesis & Editing, Mitochondrial Lipopolysaccharide Synthesis	AT4G22340	CDS2	cytidinediphosphate diacylglycerol synthase 2
BnaA01g12260D	+	6117723:6118067	chrA01	8.51	11592.9	114	ER	WGD or segmental	Fatty Acid Elongation & Wax Biosynthesis	AT4G22520		Bifunctional inhibitor/lipid-transfer protein/seed storage 2S albumin superfamily protein
BnaA01g12290D	-	6141221:6141856	chrA01	9.73	19936.7	184	ER	WGD or segmental	Phospholipid Signaling"	AT4G22550		Phosphatidic acid phosphatase (PAP2) family protein
BnaA01g12350D	+	6170592:6171695	chrA01	6.24	14822.2	140	cytoplasmic	WGD or segmental	Fatty Acid Elongation & Wax Biosynthesis	AT4G22640		Bifunctional inhibitor/lipid-transfer protein/seed storage 2S albumin superfamily protein
BnaA01g13470D	-	6850542:6855021	chrA01	5.96	74462.9	667	cytoplasmic	WGD or segmental	Eukaryotic Phospholipid Synthesis & Editing, Fatty Acid Elongation & Wax Biosynthesis	AT4G23850	LACS4	AMP-dependent synthetase and ligase family protein
BnaA01g13630D	+	6945232:6947482	chrA01	9.27	46419.6	418	chloroplast	WGD or segmental	Triacylglycerol & Fatty Acid Degradation, Mitochondrial Lipopolysaccharide Synthesis	AT4G24160		alpha/beta-Hydrolases superfamily protein
BnaA01g13710D	-	6976155:6978183	chrA01	4.12	41272.6	381	ER	WGD or segmental	Eukaryotic Phospholipid Synthesis & Editing	AT4G24230	ACBP3	acyl-CoA-binding domain 3
BnaA01g14400D	+	7285230:7286538	chrA01	4.99	14582.6	136	chloroplast	WGD or segmental	Fatty Acid Synthesis	AT4G25050	ACP4	acyl carrier protein 4
BnaA01g14480D	+	7305082:7306307	chrA01	9.52	18556.1	170	cytoplasmic	WGD or segmental	Triacylglycerol Biosynthesis	AT4G25140	OLEO1, OLE1	oleosin 1
BnaA01g14970D	-	7537756:7539477	chrA01	9.23	63971.9	573	cytoplasmic	WGD or segmental	Fatty Acid Elongation & Wax Biosynthesis	AT4G25750		ABC-2 type transporter family protein
BnaA01g15140D	+	7712598:7717762	chrA01	5.55	70441.4	636	mitochondrial	WGD or segmental	Eukaryotic Phospholipid Synthesis & Editing	AT4G25970	PSD3	phosphatidylserine decarboxylase 3
BnaA01g15860D	-	8148185:8149876	chrA01	5.81	28129.1	245	cytoplasmic	WGD or segmental	Triacylglycerol Biosynthesis	AT4G26740	ATS1, CLO1, ATPXG1	seed gene 1
BnaA01g15890D	+	8156639:8158938	chrA01	9.77	54240.3	466	cytoplasmic	WGD or segmental	Prokaryotic Galactolipid, Sulfolipid, & Phospholipid Synthesis 1, Mitochondrial Lipopolysaccharide Synthesis	AT4G26770		Phosphatidate cytidylyltransferase family protein
BnaA01g16090D	+	8240469:8241365	chrA01	9.03	33269	298	mitochondrial	WGD or segmental	Prokaryotic Galactolipid, Sulfolipid, & Phospholipid Synthesis 2	AT4G27030	FAD4, FADA	fatty acid desaturase A
BnaA01g16410D	-	8465982:8468612	chrA01	8.6	70986.4	638	cytoplasmic	WGD or segmental	Fatty Acid Elongation & Wax Biosynthesis	AT4G27420		ABC-2 type transporter family protein
BnaA01g16660D	+	8690568:8692867	chrA01	4.44	38538.7	352	ER	WGD or segmental	Eukaryotic Phospholipid Synthesis & Editing	AT4G27780	ACBP2	acyl-CoA binding protein 2
BnaA01g17550D	-	9273961:9277142	chrA01	6.96	78226.5	690	cytoplasmic	WGD or segmental	Fatty Acid Synthesis, Fatty Acid Elongation, Desaturation & Export From Plastid, Prokaryotic Galactolipid, Sulfolipid, & Phospholipid Synthesis 1	AT1G54350		ABC transporter family protein
BnaA01g17630D	+	9310054:9313391	chrA01	7.68	58714.4	549	chloroplast	WGD or segmental	Fatty Acid Synthesis	AT4G16155		dihydrolipoyl dehydrogenases
BnaA01g18100D	-	9569676:9571214	chrA01	9.31	54056.5	487	chloroplast	WGD or segmental	Oxylipin Metabolism 2"	AT4G16820	PLA-I{beta]2	alpha/beta-Hydrolases superfamily protein
BnaA01g18160D	+	9655604:9659559	chrA01	8.29	74325.1	664	peroxisomal	WGD or segmental	Triacylglycerol & Fatty Acid Degradation	AT4G16760	ACX1, ATACX1	acyl-CoA oxidase 1
BnaA01g18750D	-	10251698:10253404	chrA01	5.1	33002.8	287	cytoplasmic	WGD or segmental	Eukaryotic Phospholipid Synthesis & Editing"	AT4G15130	ATCCT2, CCT2	phosphorylcholine cytidylyltransferase2
BnaA01g19350D	+	10880348:10883199	chrA01	10.17	15986	146	extracellular	WGD or segmental	Fatty Acid Elongation & Wax Biosynthesis	AT3G51600	LTP5	lipid transfer protein 5
BnaA01g19360D	+	10887634:10888652	chrA01	7.48	12495.6	119	ER	Tandem	Fatty Acid Elongation & Wax Biosynthesis	AT3G51590	LTP12	lipid transfer protein 12
BnaA01g19390D	-	10900014:10903368	chrA01	9.15	36043.2	318	ER	WGD or segmental	Triacylglycerol Biosynthesis	AT3G51520		diacylglycerol acyltransferase family
BnaA01g19450D	-	10915815:10920186	chrA01	8.4	67607.7	594	cytoplasmic	WGD or segmental	Phospholipid Signaling	AT3G51460	RHD4	Phosphoinositide phosphatase family protein
BnaA01g20420D	-	12306073:12309738	chrA01	6.42	57780.5	517	ER	WGD or segmental	Eukaryotic Galactolipid & Sulfolipid Synthesis	AT3G48610	NPC6	non-specific phospholipase C6
BnaA01g20480D	+	12393011:12395754	chrA01	8.64	53915	489	ER	WGD or segmental	Sphingolipid Biosynthesis 1	AT3G48780	ATSPT1, SPT1	serine palmitoyltransferase 1
BnaA01g20700D	-	12547424:12550601	chrA01	7.99	53026.3	468	cytoplasmic	WGD or segmental	Fatty Acid Elongation & Wax Biosynthesis	AT3G49200		O-acyltransferase (WSD1-like) family protein
BnaA01g21450D	+	13403052:13410997	chrA01	5.3	137429	1203	cytoplasmic	WGD or segmental	Oxylipin Metabolism 1,Oxylipin Metabolism 2	AT1G55020	LOX1, ATLOX1	lipoxygenase 1
BnaA01g21980D	+	14321193:14329862	chrA01	8.19	138089	1215	cytoplasmic	WGD or segmental	Lipid Trafficking,Unknown	AT1G59820	ALA3	aminophospholipid ATPase 3
BnaA01g23810D	-	16177799:16183661	chrA01	8.61	52689.9	460	Golgi apparatus	WGD or segmental	Unknown	AT3G23470		Cyclopropane-fatty-acyl-phospholipid synthase
BnaA01g24590D	-	16962306:16963265	chrA01	9.01	21128.4	205	extracellular	WGD or segmental	Fatty Acid Elongation & Wax Biosynthesis	AT3G22620		Bifunctional inhibitor/lipid-transfer protein/seed storage 2S albumin superfamily protein
BnaA01g28170D	-	19676939:19680770	chrA01	6.2	65291.1	588	chloroplast	WGD or segmental	Mitochondrial Fatty Acid & Lipoic Acid Synthesis	AT3G16170		AMP-dependent synthetase and ligase family protein
BnaA01g28620D	-	19889096:19890728	chrA01	7.77	27600.3	255	mitochondrial	WGD or segmental	Phospholipid Signaling	AT3G15650		alpha/beta-Hydrolases superfamily protein
BnaA01g29930D	+	20660228:20663272	chrA01	8.64	77456.2	681	peroxisomal	WGD or segmental	Fatty Acid Elongation & Wax Biosynthesis	AT3G13220	WBC27, ABCG26	ABC-2 type transporter family protein
BnaA01g31580D	+	21452209:21458648	chrA01	8.38	94670.9	847	cytoplasmic	WGD or segmental	Phospholipid Signaling	AT3G10550	MTM1, AtMTM1	Myotubularin-like phosphatases II superfamily
BnaA01g31820D	-	21550904:21554796	chrA01	8.19	68514	631	mitochondrial	WGD or segmental	Mitochondrial Phospholipid Synthesis,Mitochondrial Lipopolysaccharide Synthesis	AT3G10370	SDP6	FAD-dependent oxidoreductase family protein
BnaA01g32210D	+	21717266:21720937	chrA01	4.55	94182.3	848	mitochondrial	WGD or segmental	Prokaryotic Galactolipid, Sulfolipid, & Phospholipid Synthesis 1, Eukaryotic Galactolipid & Sulfolipid Synthesis, Triacylglycerol Biosynthesis, Eukaryotic Phospholipid Synthesis & Editing	AT3G09560		Lipin family protein
BnaA01g32550D	-	21969722:21974195	chrA01	9.29	79450.5	727	peroxisomal	WGD or segmental	Triacylglycerol & Fatty Acid Degradation	AT3G06860	MFP2, ATMFP2	multifunctional protein 2
BnaA01g33290D	-	22572652:22574155	chrA01	6.28	37797.1	337	nuclear	WGD or segmental	Cutin Synthesis & Transport 1	AT3G01140	MYB106, NOK, AtMYB106	myb domain protein 106
BnaA01g34350D	+	23203946:23206173	chrA01	5.27	60917.1	541	cytoplasmic	WGD or segmental	Eukaryotic Galactolipid & Sulfolipid Synthesis	AT3G03530	NPC4	non-specific phospholipase C4
BnaA01g35290D	-	528529:530408	chrA01_random	5.8	49352.4	434	cytoplasmic	Dispersed	Unknown	AT5G57020	NMT1, ATNMT1	myristoyl-CoA:protein N-myristoyltransferase
BnaA01g35710D	+	939484:941298	chrA01_random	4.43	19182.1	190	ER	Dispersed	Fatty Acid Elongation & Wax Biosynthesis	AT3G43720		Bifunctional inhibitor/lipid-transfer protein/seed storage 2S albumin superfamily protein
BnaA01g36630D	+	2144348:2148774	chrA01_random	6.69	103920	907	nuclear	Dispersed	Oxylipin Metabolism 1,Oxylipin Metabolism 2	AT3G22400	LOX5	PLAT/LH2 domain-containing lipoxygenase family protein
BnaA02g00390D	+	143752:145299	chrA02	9.33	24633.9	223	chloroplast	WGD or segmental	Fatty Acid Synthesis	AT5G10160		Thioesterase superfamily protein
BnaA02g00400D	-	145685:148894	chrA02	5.58	56356.4	510	cytoplasmic	WGD or segmental	Eukaryotic Phospholipid Synthesis & Editing	AT5G10170	ATMIPS3, MIPS3	myo-inositol-1-phosphate synthase 3
BnaA02g01260D	-	560819:563494	chrA02	8.85	54413.3	485	cytoplasmic	WGD or segmental	Fatty Acid Elongation & Wax Biosynthesis	AT5G12420		O-acyltransferase (WSD1-like) family protein
BnaA02g01770D	+	811921:815987	chrA02	6.5	73607.1	665	Golgi apparatus	WGD or segmental	Triacylglycerol Biosynthesis	AT5G13640	ATPDAT, PDAT, PDAT1	phospholipid:diacylglycerol acyltransferase
BnaA02g02420D	+	1068145:1069131	chrA02	6.89	36278.4	328	peroxisomal	WGD or segmental	Triacylglycerol & Fatty Acid Degradation, Phospholipid Signaling	AT5G14980		alpha/beta-Hydrolases superfamily protein
BnaA02g02990D	+	1317806:1321333	chrA02	9.2	70291.4	616	extracellular	Tandem	Triacylglycerol & Fatty Acid Degradation	AT5G16120		alpha/beta-Hydrolases superfamily protein
BnaA02g04130D	+	1856286:1857448	chrA02	5.89	37227.6	335	cytoplasmic	Tandem	Triacylglycerol & Fatty Acid Degradation, Phospholipid Signaling	AT5G19290		alpha/beta-Hydrolases superfamily protein
BnaA02g04430D	+	1975613:1976714	chrA02	8.64	30906.9	284	cytoplasmic	WGD or segmental	Fatty Acid Synthesis	AT3G55290		NAD(P)-binding Rossmann-fold superfamily protein
BnaA02g05070D	-	2259814:2264585	chrA02	6.43	123131	1113	extracellular	WGD or segmental	Prokaryotic Galactolipid, Sulfolipid, & Phospholipid Synthesis 1	AT5G20730	NPH4, MSG1, IAA21, ARF7, TIR5, BIP	Transcriptional factor B3 family protein / auxin-responsive factor AUX/IAA-related
BnaA02g05700D	+	2619048:2622386	chrA02	8.86	55576.8	492	cytoplasmic	WGD or segmental	Fatty Acid Elongation & Wax Biosynthesis, Suberin Synthesis & Transport 1	AT5G22500	FAR1	fatty acid reductase 1
BnaA02g07110D	-	3386663:3387527	chrA02	8.58	11162.1	110	extracellular	WGD or segmental	Fatty Acid Elongation & Wax Biosynthesis	AT5G59310	LTP4	lipid transfer protein 4
BnaA02g07120D	+	3392425:3393327	chrA02	8.92	11539.6	113	extracellular	Tandem	Fatty Acid Elongation & Wax Biosynthesis	AT5G59310	LTP4	lipid transfer protein 4
BnaA02g07530D	+	3578213:3581235	chrA02	6.73	67399.7	594	cytoplasmic	WGD or segmental	Phospholipid Signaling	AT5G58700	ATPLC4, PLC4	phosphatidylinositol-speciwc phospholipase C4
BnaA02g08090D	-	3811395:3815386	chrA02	9.08	72011.4	630	ER	WGD or segmental	Fatty Acid Elongation & Wax Biosynthesis	AT5G57800	FLP1, YRE, CER3, WAX2	Fatty acid hydroxylase superfamily
BnaA02g09050D	-	4498775:4499488	chrA02	9.01	12694.2	120	extracellular	WGD or segmental	Fatty Acid Elongation & Wax Biosynthesis	AT5G55410		Bifunctional inhibitor/lipid-transfer protein/seed storage 2S albumin superfamily protein
BnaA02g09070D	+	4508551:4509582	chrA02	9.34	39738.3	343	ER	WGD or segmental	Fatty Acid Elongation & Wax Biosynthesis	AT5G55370		MBOAT (membrane bound O-acyl transferase) family protein
BnaA02g10270D	-	5204578:5206797	chrA02	4.55	37626.7	342	ER	WGD or segmental	Eukaryotic Phospholipid Synthesis & Editing	AT5G53470	ACBP1, ACBP	acyl-CoA binding protein 1
BnaA02g10280D	+	5234553:5237416	chrA02	9.17	55288	489	cytoplasmic	WGD or segmental	Fatty Acid Elongation & Wax Biosynthesis	AT5G53390		O-acyltransferase (WSD1-like) family protein
BnaA02g10630D	+	5494789:5496558	chrA02	9.36	65737.9	589	cytoplasmic	WGD or segmental	Fatty Acid Elongation & Wax Biosynthesis	AT5G52860		ABC-2 type transporter family protein
BnaA02g11130D	+	5802229:5805079	chrA02	6.12	64462.5	585	ER	WGD or segmental	Suberin Synthesis & Transport 1	AT5G51950		Glucose-methanol-choline (GMC) oxidoreductase family protein
BnaA02g11550D	+	6039909:6042212	chrA02	8.04	34364.1	311	ER	WGD or segmental	Triacylglycerol Biosynthesis	AT5G50770	AtHSD6, HSD6	hydroxysteroid dehydrogenase 6
BnaA02g11570D	+	6053223:6055079	chrA02	6.04	39031.9	349	ER	WGD or segmental	Triacylglycerol Biosynthesis	AT5G50700	HSD1	hydroxysteroid dehydrogenase 1
BnaA02g12020D	+	6294419:6297875	chrA02	9.06	35801.7	325	chloroplast	WGD or segmental	Lipid Trafficking	AT1G65260	PTAC4, VIPP1	plastid transcriptionally active 4
BnaA02g12050D	-	6303724:6304652	chrA02	4.99	14550.5	131	mitochondrial	WGD or segmental	Mitochondrial Fatty Acid & Lipoic Acid Synthesis	AT1G65290	mtACP2	mitochondrial acyl carrier protein 2
BnaA02g12080D	+	6320966:6323314	chrA02	8.33	35981.3	329	chloroplast	WGD or segmental	Eukaryotic Galactolipid & Sulfolipid Synthesis, Lipid Trafficking	AT1G65410	ATNAP11, TGD3, NAP11	non-intrinsic ABC protein 11
BnaA02g12140D	-	6392327:6393137	chrA02	8.76	25874.9	239	peroxisomal	WGD or segmental	Triacylglycerol & Fatty Acid Degradation	AT1G65520	ATECI1, ECI1, ECHIC, PEC11	delta(3), delta(2)-enoyl CoA isomerase 1
BnaA02g12590D	+	6765542:6765838	chrA02	7.47	10351.2	98	extracellular	WGD or segmental	Fatty Acid Elongation & Wax Biosynthesis	AT1G66850		Bifunctional inhibitor/lipid-transfer protein/seed storage 2S albumin superfamily protein
BnaA02g13230D	+	7256230:7262873	chrA02	6.84	104350	913	chloroplast	WGD or segmental	Oxylipin Metabolism 1,Oxylipin Metabolism 2	AT1G67560	LOX6	PLAT/LH2 domain-containing lipoxygenase family protein
BnaA02g13310D	+	7312507:7314375	chrA02	9.63	35562.6	319	ER	WGD or segmental	Fatty Acid Elongation & Wax Biosynthesis, Suberin Synthesis & Transport 1	AT1G67730	YBR159, KCR1, ATKCR1	beta-ketoacyl reductase 1
BnaA02g13510D	+	7427386:7429480	chrA02	8.94	25993.8	228	plasma membrane	WGD or segmental	Eukaryotic Phospholipid Synthesis & Editing	AT1G68000	ATPIS1, ATPIS, PIS1	phosphatidylinositol synthase 1
BnaA02g14460D	-	8159312:8161218	chrA02	6.92	29457.9	258	ER	WGD or segmental	Sphingolipid Biosynthesis 1	AT1G69640	SBH1	sphingoid base hydroxylase 1
BnaA02g15090D	+	8667593:8669281	chrA02	9.38	21503.5	192	cytoplasmic	WGD or segmental	Triacylglycerol Biosynthesis	AT1G70670		Caleosin-related family protein
BnaA02g15290D	+	8822233:8827881	chrA02	5.63	169090	1500	nuclear	WGD or segmental	Phospholipid Signaling	AT1G71010	FAB1C	FORMS APLOID AND BINUCLEATE CELLS 1C
BnaA02g15690D	-	9144596:9149762	chrA02	9.26	76197.1	686	cytoplasmic	WGD or segmental	Fatty Acid Elongation & Wax Biosynthesis	AT1G71960	ABCG25, ATABCG25	ATP-binding casette family G25
BnaA02g16020D	+	9485261:9489018	chrA02	6.57	103849	919	chloroplast	WGD or segmental	Oxylipin Metabolism 1,Oxylipin Metabolism 2	AT1G72520	LOX4	PLAT/LH2 domain-containing lipoxygenase family protein
BnaA02g16070D	+	9562398:9567779	chrA02	7.49	134166	1178	Golgi apparatus	WGD or segmental	Unknown	AT1G72700		ATPase E1-E2 type family protein / haloacid dehalogenase-like hydrolase family protein
BnaA02g16200D	+	9675696:9678990	chrA02	9.67	65372	594	ER	WGD or segmental	Cutin Synthesis & Transport 1,Suberin Synthesis & Transport 1	AT1G72970	HTH, EDA17	Glucose-methanol-choline (GMC) oxidoreductase family protein
BnaA02g16470D	-	9800819:9801518	chrA02	4.22	15990.2	148	extracellular	WGD or segmental	Fatty Acid Elongation & Wax Biosynthesis	AT1G73550		Bifunctional inhibitor/lipid-transfer protein/seed storage 2S albumin superfamily protein
BnaA02g16520D	-	9855067:9858309	chrA02	6.28	72315.4	631	ER	WGD or segmental	Oxylipin Metabolism 2	AT1G73680	ALPHA DOX2	alpha dioxygenase
BnaA02g16570D	+	9884177:9884473	chrA02	8.72	10876.9	98	ER	WGD or segmental	Fatty Acid Elongation & Wax Biosynthesis	AT1G73780		Bifunctional inhibitor/lipid-transfer protein/seed storage 2S albumin superfamily protein
BnaA02g17090D	+	10263624:10264852	chrA02	8.82	39308.9	347	ER	WGD or segmental	Triacylglycerol Biosynthesis, Eukaryotic Phospholipid Synthesis & Editing	AT1G75020	LPAT4	lysophosphatidyl acyltransferase 4
BnaA02g17240D	+	10348710:10350239	chrA02	8.33	58316.7	509	extracellular	WGD or segmental	Fatty Acid Elongation & Wax Biosynthesis	AT1G47620	CYP96A8	cytochrome P450, family 96, subfamily A, polypeptide 8
BnaA02g17670D	+	10628257:10630161	chrA02	5.88	41343.8	372	peroxisomal	WGD or segmental	Oxylipin Metabolism 1	AT1G76680	OPR1, ATOPR1	12-oxophytodienoate reductase 1
BnaA02g18240D	+	11058271:11060094	chrA02	9.45	46529	415	Golgi apparatus	WGD or segmental	Phospholipid Signaling	AT1G77660		Histone H3 K4-specific methyltransferase SET7/9 family protein
BnaA02g18410D	-	11164188:11166413	chrA02	7.12	42871.5	383	cytoplasmic	WGD or segmental	Triacylglycerol & Fatty Acid Degradation	AT1G77420		alpha/beta-Hydrolases superfamily protein
BnaA02g19010D	+	11748212:11749883	chrA02	8.94	32145.5	286	mitochondrial	WGD or segmental	Eukaryotic Phospholipid Synthesis & Editing	AT1G78690		Phospholipid/glycerol acyltransferase family protein
BnaA02g19720D	+	12233968:12236163	chrA02	5.6	56492.7	522	cytoplasmic	WGD or segmental	Eukaryotic Phospholipid Synthesis & Editing	AT1G80460	NHO1, GLI1	Actin-like ATPase superfamily protein
BnaA02g20580D	-	12960354:12963772	chrA02	9.17	41108.5	368	cytoplasmic	WGD or segmental	Oxylipin Metabolism 2"	AT5G24220		Lipase class 3-related protein
BnaA02g21360D	+	13742395:13744701	chrA02	6.68	15958.7	157	ER	WGD or segmental	Fatty Acid Elongation & Wax Biosynthesis	AT4G12360		Bifunctional inhibitor/lipid-transfer protein/seed storage 2S albumin superfamily protein
BnaA02g22340D	+	14855235:14858080	chrA02	9.1	58916.9	526	ER	WGD or segmental	Fatty Acid Elongation & Wax Biosynthesis, Suberin Synthesis & Transport 1	AT5G43760	KCS20	3-ketoacyl-CoA synthase 20
BnaA02g22550D	+	15093551:15096754	chrA02	6.68	42053.5	379	nuclear	WGD or segmental	Prokaryotic Galactolipid, Sulfolipid, & Phospholipid Synthesis 1	AT5G44190	GLK2, ATGLK2, GPRI2	GOLDEN2-like 2
BnaA02g22590D	+	15123963:15125667	chrA02	7.23	44452.1	398	cytoplasmic	WGD or segmental	Mitochondrial Phospholipid Synthesis,Mitochondrial Lipopolysaccharide Synthesis	AT3G20480		tetraacyldisaccharide 4'-kinase family protein
BnaA02g23180D	-	16196603:16198192	chrA02	8.79	59065.7	529	chloroplast	WGD or segmental	Oxylipin Metabolism 1,Oxylipin Metabolism 2	AT5G42650	AOS, CYP74A, DDE2	allene oxide synthase
BnaA02g24400D	-	17765212:17767960	chrA02	8.02	50094.9	472	chloroplast	WGD or segmental	Fatty Acid Synthesis	AT5G46290	KASI, KAS1	3-ketoacyl-acyl carrier protein synthase I
BnaA02g25030D	+	18390910:18392510	chrA02	9.16	27520.3	247	ER	WGD or segmental	Sphingolipid Biosynthesis 1	AT5G47120	ATBI-1, BI-1, ATBI1, BI1	BAX inhibitor 1
BnaA02g25590D	+	18783200:18784190	chrA02	4.95	14276.3	127	cytoplasmic	WGD or segmental	Mitochondrial Fatty Acid & Lipoic Acid Synthesis	AT5G47630	mtACP3	mitochondrial acyl carrier protein 3
BnaA02g25680D	-	18828820:18831084	chrA02	7.21	37673.1	331	cytoplasmic	WGD or segmental	Unknown	AT5G47730		Sec14p-like phosphatidylinositol transfer family protein
BnaA02g26990D	+	19938325:19941953	chrA02	5.61	80549.9	737	cytoplasmic	WGD or segmental	Fatty Acid Elongation & Wax Biosynthesis	AT2G01320		ABC-2 type transporter family protein
BnaA02g27470D	+	20247787:20250076	chrA02	7.65	36088.1	304	ER	WGD or segmental	Sphingolipid Biosynthesis 1	AT3G25540	LAG1	TRAM, LAG1 and CLN8 (TLC) lipid-sensing domain containing protein
BnaA02g27520D	+	20278416:20281270	chrA02	6.85	44079	392	cytoplasmic	WGD or segmental	Eukaryotic Phospholipid Synthesis & Editing"	AT3G25585	AAPT2, ATAAPT2	aminoalcoholphosphotransferase
BnaA02g27550D	-	20295506:20300705	chrA02	5.96	136375	1202	mitochondrial	WGD or segmental	Unknown	AT3G25610		ATPase E1-E2 type family protein / haloacid dehalogenase-like hydrolase family protein
BnaA02g27560D	-	20316321:20319317	chrA02	9.15	74678.7	668	cytoplasmic	Proximal	Fatty Acid Elongation & Wax Biosynthesis	AT3G25620		ABC-2 type transporter family protein
BnaA02g28280D	-	20827620:20829833	chrA02	5.99	34833	308	cytoplasmic	WGD or segmental	Triacylglycerol Biosynthesis	AT3G26790	FUS3	AP2/B3-like transcriptional factor family protein
BnaA02g28340D	+	20869807:20875092	chrA02	6.24	78887.2	701	chloroplast	WGD or segmental	Fatty Acid Elongation & Wax Biosynthesis	AT3G26840		Esterase/lipase/thioesterase family protein
BnaA02g29000D	+	21253735:21254824	chrA02	9.15	20001.8	188	plasma membrane	WGD or segmental	Triacylglycerol Biosynthesis	AT3G27660	OLEO4, OLE3	oleosin 4
BnaA02g29490D	+	21541176:21542959	chrA02	8.7	36487.5	326	cytoplasmic	WGD or segmental	Fatty Acid Elongation & Wax Biosynthesis	AT3G28910	ATMYB30, MYB30	myb domain protein 30
BnaA02g30210D	-	21892060:21892443	chrA02	5.65	11035.1	104	extracellular	WGD or segmental	Fatty Acid Elongation & Wax Biosynthesis	AT5G48490		Bifunctional inhibitor/lipid-transfer protein/seed storage 2S albumin superfamily protein
BnaA02g30470D	-	22042464:22045797	chrA02	7.52	47578.6	456	cytoplasmic	WGD or segmental	Triacylglycerol & Fatty Acid Degradation	AT5G48880		peroxisomal 3-keto-acyl-CoA thiolase 2
BnaA02g30560D	-	22094771:22096144	chrA02	9.32	51536.9	457	ER	WGD or segmental	Fatty Acid Elongation & Wax Biosynthesis	AT5G49070	KCS21	3-ketoacyl-CoA synthase 21
BnaA02g30820D	-	22233870:22237380	chrA02	7.55	65709.6	608	mitochondrial	WGD or segmental	Fatty Acid Elongation & Wax Biosynthesis	AT5G49460	ACLB-2	ATP citrate lyase subunit B 2
BnaA02g30970D	-	22384426:22386398	chrA02	7.77	27113.7	238	cytoplasmic	WGD or segmental	Triacylglycerol Biosynthesis	AT5G29560		caleosin-related family protein
BnaA02g31230D	+	22566213:22570974	chrA02	5.67	72679.6	667	chloroplast	WGD or segmental	Eukaryotic Phospholipid Synthesis & Editing	AT5G27630	ACBP5	acyl-CoA binding protein 5
BnaA02g32010D	+	23058521:23062664	chrA02	6.65	92533.4	815	cytoplasmic	WGD or segmental	Phospholipid Signaling	AT5G25370	PLDALPHA3	phospholipase D alpha 3
BnaA02g32870D	+	23588122:23592872	chrA02	8.74	82359.1	752	mitochondrial	WGD or segmental	Sphingolipid Biosynthesis 1, Sphingolipid Biosynthesis 2	AT5G23450	ATLCBK1, LCBK1	long-chain base (LCB) kinase 1
BnaA02g32980D	+	23641398:23643855	chrA02	8.68	63715.7	555	ER	WGD or segmental	Suberin Synthesis & Transport 1	AT5G23190	CYP86B1	cytochrome P450, family 86, subfamily B, polypeptide 1
BnaA02g34040D	-	24331825:24339034	chrA02	5.44	126305	1124	nuclear	WGD or segmental	Phospholipid Signaling	AT5G64070	PI-4KBETA1, PI4KBETA1	phosphatidylinositol 4-OH kinase beta1
BnaA02g34880D	+	24780484:24783729	chrA02	7.6	41781.2	376	peroxisomal	WGD or segmental	Triacylglycerol & Fatty Acid Degradation	AT5G65940	CHY1	beta-hydroxyisobutyryl-CoA hydrolase 1
BnaA02g35570D	-	373142:374491	chrA02_random	8.45	50155.7	449	ER	Dispersed	Fatty Acid Elongation & Wax Biosynthesis	AT1G71160	KCS7	3-ketoacyl-CoA synthase 7
BnaA02g35830D	-	545403:549296	chrA02_random	8.26	30121.2	256	cytoplasmic	Dispersed	Triacylglycerol Biosynthesis	AT1G69120	AP1, AGL7	K-box region and MADS-box transcription factor family protein
BnaA02g36050D	-	689345:693228	chrA02_random	8.72	84110.1	740	cytoplasmic	Dispersed	Phospholipid Signaling	AT1G77740	PIP5K2	phosphatidylinositol-4-phosphate 5-kinase 2
BnaA02g36400D	+	923152:927222	chrA02_random	6.65	48937.2	429	peroxisomal	Dispersed	Triacylglycerol & Fatty Acid Degradation, Unknown	AT4G00520		Acyl-CoA thioesterase family protein
BnaA03g00460D	+	162551:165893	chrA03	7.14	58672.3	534	chloroplast	WGD or segmental	Prokaryotic Galactolipid, Sulfolipid, & Phospholipid Synthesis 2, Eukaryotic Galactolipid & Sulfolipid Synthesis	AT5G01220	SQD2	sulfoquinovosyldiacylglycerol 2
BnaA03g01150D	+	549618:552620	chrA03	7.33	85427.9	759	ER	WGD or segmental	Triacylglycerol & Fatty Acid Degradation	AT5G04040	SDP1	Patatin-like phospholipase family protein
BnaA03g01540D	+	695589:700442	chrA03	5.89	129678	1150	cytoplasmic	WGD or segmental	Lipid Trafficking	AT5G04930	ALA1	aminophospholipid ATPase 1
BnaA03g02100D	-	962155:963313	chrA03	10.21	27116.6	272	ER	WGD or segmental	Triacylglycerol Biosynthesis	AT5G07530	GRP17, ATGRP17, ATGRP-7	glycine rich protein 17
BnaA03g02140D	-	975911:977658	chrA03	10.3	12160.7	119	ER	WGD or segmental	Triacylglycerol Biosynthesis	AT5G07560	GRP20, ATGRP20	glycine-rich protein 20
BnaA03g02830D	+	1368260:1369737	chrA03	8.87	24784.9	224	chloroplast	WGD or segmental	Fatty Acid Synthesis	AT5G10160		Thioesterase superfamily protein
BnaA03g02950D	-	1422597:1424548	chrA03	9.71	27528.5	243	ER	WGD or segmental	Fatty Acid Elongation & Wax Biosynthesis, Suberin Synthesis & Transport 1	AT5G10480	PAS2, PEP	Protein-tyrosine phosphatase-like, PTPLA
BnaA03g03980D	-	1858189:1860623	chrA03	9.1	54000.6	479	cytoplasmic	WGD or segmental	Fatty Acid Elongation & Wax Biosynthesis	AT5G12420		O-acyltransferase (WSD1-like) family protein
BnaA03g05120D	+	2343125:2345777	chrA03	7.03	62094.4	534	cytoplasmic	WGD or segmental	Triacylglycerol & Fatty Acid Degradation	AT5G14930	SAG101	senescence-associated gene 101
BnaA03g05370D	+	2466792:2468081	chrA03	8.13	36624.3	322	cytoplasmic	WGD or segmental	Cutin Synthesis & Transport 1	AT5G15310	ATMYB16, ATMIXTA, MYB16	myb domain protein 16
BnaA03g05470D	+	2497083:2498938	chrA03	7.65	26946.9	254	chloroplast	WGD or segmental	Fatty Acid Synthesis	AT5G15530	BCCP2, CAC1-B	biotin carboxyl carrier protein 2
BnaA03g06000D	-	2721568:2724052	chrA03	8.44	29212.2	275	chloroplast	Tandem	Fatty Acid Synthesis	AT5G16390	CAC1, CAC1A, BCCP, BCCP1	chloroplastic acetylcoenzyme A carboxylase 1
BnaA03g08520D	+	3858542:3863252	chrA03	9.37	56064	490	cytoplasmic	WGD or segmental	Fatty Acid Elongation & Wax Biosynthesis, Suberin Synthesis & Transport 1	AT3G44540	FAR4	fatty acid reductase 4
BnaA03g08950D	+	4052333:4053279	chrA03	4.27	19796.9	177	cytoplasmic	WGD or segmental	Mitochondrial Fatty Acid & Lipoic Acid Synthesis	AT5G60340		P-loop containing nucleoside triphosphate hydrolases superfamily protein
BnaA03g09530D	-	4270444:4271227	chrA03	8.36	11614.6	115	extracellular	WGD or segmental	Fatty Acid Elongation & Wax Biosynthesis	AT5G59320	LTP3	lipid transfer protein 3
BnaA03g10150D	+	4546495:4549027	chrA03	8.33	53592.5	482	chloroplast	WGD or segmental	Phospholipid Signaling	AT5G57690	ATDGK4, DGK4	diacylglycerol kinase 4
BnaA03g11410D	-	5122160:5122912	chrA03	4.72	10280	99	cytoplasmic	WGD or segmental	Fatty Acid Elongation & Wax Biosynthesis	AT5G55450		Bifunctional inhibitor/lipid-transfer protein/seed storage 2S albumin superfamily protein
BnaA03g11420D	-	5123420:5124076	chrA03	9.13	12241.7	112	extracellular	Tandem	Fatty Acid Elongation & Wax Biosynthesis	AT5G55410		Bifunctional inhibitor/lipid-transfer protein/seed storage 2S albumin superfamily protein
BnaA03g11450D	+	5144439:5145497	chrA03	9.57	40258.7	352	ER	WGD or segmental	Fatty Acid Elongation & Wax Biosynthesis	AT5G55340		MBOAT (membrane bound O-acyl transferase) family protein
BnaA03g12270D	+	5578359:5580756	chrA03	9.32	55351.9	490	cytoplasmic	WGD or segmental	Fatty Acid Elongation & Wax Biosynthesis	AT5G53390		O-acyltransferase (WSD1-like) family protein
BnaA03g12750D	-	5798362:5798903	chrA03	7.52	9936.58	97	ER	WGD or segmental	Fatty Acid Elongation & Wax Biosynthesis	AT5G52160		Bifunctional inhibitor/lipid-transfer protein/seed storage 2S albumin superfamily protein
BnaA03g12930D	+	5877880:5880392	chrA03	7.32	63747.7	582	extracellular	WGD or segmental	Suberin Synthesis & Transport 1	AT5G51950		Glucose-methanol-choline (GMC) oxidoreductase family protein
BnaA03g12950D	-	5885083:5887349	chrA03	5.8	57504.6	522	cytoplasmic	Tandem	Suberin Synthesis & Transport 1	AT5G51930		Glucose-methanol-choline (GMC) oxidoreductase family protein
BnaA03g13210D	+	5990740:5994397	chrA03	7.05	66366.4	594	cytoplasmic	WGD or segmental	Sphingolipid Biosynthesis 2	AT5G51290		Diacylglycerol kinase family protein
BnaA03g13590D	-	6206998:6210964	chrA03	8.14	43595.2	383	cytoplasmic	WGD or segmental	Triacylglycerol Biosynthesis, Eukaryotic Phospholipid Synthesis & Editing	AT2G29980	FAD3	fatty acid desaturase 3
BnaA03g13980D	-	6400619:6404603	chrA03	6.61	86032.8	785	nuclear	WGD or segmental	Triacylglycerol Biosynthesis	AT2G30470	HSI2, VAL1	high-level expression of sugar-inducible gene 2
BnaA03g14010D	-	6412180:6414269	chrA03	9.13	57799.2	505	ER	WGD or segmental	Suberin Synthesis & Transport 1, Suberin Synthesis & Transport 2	AT2G30490	ATC4H, C4H, CYP73A5, REF3	cinnamate-4-hydroxylase
BnaA03g14290D	-	6561709:6563621	chrA03	5.28	47575.7	414	cytoplasmic	WGD or segmental	Oxylipin Metabolism 1,Oxylipin Metabolism 2	AT2G31100		alpha/beta-Hydrolases superfamily protein
BnaA03g14390D	-	6625638:6627098	chrA03	9.58	36378.8	307	ER	WGD or segmental	Unknown,Eukaryotic Galactolipid & Sulfolipid Synthesis	AT2G31360	ADS2, DS2	16:0delta9 desaturase 2
BnaA03g14670D	-	6728921:6730345	chrA03	8.59	53100.5	474	chloroplast	WGD or segmental	Triacylglycerol & Fatty Acid Degradation, Oxylipin Metabolism 1, Oxylipin Metabolism 2	AT2G31690		alpha/beta-Hydrolases superfamily protein
BnaA03g14860D	+	6854986:6857643	chrA03	4.94	38042.3	327	cytoplasmic	WGD or segmental	Triacylglycerol Biosynthesis, Eukaryotic Phospholipid Synthesis & Editing	AT2G32260	ATCCT1, CCT1	phosphorylcholine cytidylyltransferase
BnaA03g15290D	-	7095587:7098861	chrA03	8.01	48518.4	462	cytoplasmic	WGD or segmental	Triacylglycerol & Fatty Acid Degradation	AT2G33150	PKT3, PED1, KAT2	peroxisomal 3-ketoacyl-CoA thiolase 3
BnaA03g15390D	-	7141819:7143696	chrA03	5.19	26875.3	239	cytoplasmic	WGD or segmental	Triacylglycerol Biosynthesis	AT2G33380	RD20, CLO-3	Caleosin-related family protein
BnaA03g15470D	+	7171801:7173125	chrA03	4.76	21815.3	190	nuclear	WGD or segmental	Cutin Synthesis & Transport 1	AT2G33510		unknown protein; INVOLVED IN: biological_process unknown; LOCATED IN: cellular_component unknown;BEST Arabidopsis thaliana protein match is: unknown protein(TAIR:AT1G28070.1).
BnaA03g15950D	+	7388615:7390220	chrA03	6.96	22573	206	ER	WGD or segmental	Sphingolipid Biosynthesis 1, Sphingolipid Biosynthesis 2	AT2G34690	ACD11	Glycolipid transfer protein (GLTP) family protein
BnaA03g16020D	+	7407852:7409946	chrA03	9.14	27492.2	237	Golgi apparatus	WGD or segmental	Sphingolipid Biosynthesis 1	AT2G34770	FAH1, ATFAH1	fatty acid hydroxylase 1
BnaA03g16270D	+	7593332:7596690	chrA03	8.42	74462.2	664	peroxisomal	WGD or segmental	Triacylglycerol & Fatty Acid Degradation	AT2G35690	ACX5	acyl-CoA oxidase 5
BnaA03g17500D	+	8219433:8221722	chrA03	9.26	35557.6	308	Golgi apparatus	WGD or segmental	Sphingolipid Biosynthesis 2	AT2G37940	AtIPCS2	Arabidopsis Inositol phosphorylceramide synthase 2
BnaA03g17570D	+	8252742:8256512	chrA03	5.56	85122.9	766	chloroplast	WGD or segmental	Fatty Acid Synthesis	AT2G38040	CAC3	acetyl Co-enzyme a carboxylase carboxyltransferase alpha subunit
BnaA03g18290D	+	8571653:8574114	chrA03	9.2	54405.7	480	cytoplasmic	WGD or segmental	Fatty Acid Elongation & Wax Biosynthesis	AT2G38995		O-acyltransferase (WSD1-like) family protein
BnaA03g18490D	-	8698008:8700622	chrA03	7	52243.6	476	cytoplasmic	WGD or segmental	Oxylipin Metabolism 1	AT2G39220	PLP6, PLA IIB	PATATIN-like protein 6
BnaA03g18520D	+	8720492:8721979	chrA03	10.14	32464.6	302	chloroplast	WGD or segmental	Prokaryotic Galactolipid, Sulfolipid, & Phospholipid Synthesis 1, Mitochondrial Phospholipid Synthesis, Mitochondrial Lipopolysaccharide Synthesis	AT2G39290	PGPS1, PGP1, PGS1	phosphatidylglycerolphosphate synthase 1
BnaA03g18600D	+	8744181:8747440	chrA03	7.14	41215.5	361	cytoplasmic	WGD or segmental	Triacylglycerol & Fatty Acid Degradation	AT2G39420		alpha/beta-Hydrolases superfamily protein
BnaA03g18880D	+	8905389:8907955	chrA03	5.99	68104.1	595	cytoplasmic	WGD or segmental	Phospholipid Signaling	AT2G40116		Phosphoinositide-specific phospholipase C family protein
BnaA03g19250D	+	9095210:9097196	chrA03	5.64	57641	529	extracellular	WGD or segmental	Phospholipid Signaling	AT2G40850	ATPI4K GAMMA 1, PI4K GAMMA 1	phosphoinositide 4-kinase gamma 1
BnaA03g19280D	-	9102066:9104647	chrA03	8.97	57932.2	508	ER	WGD or segmental	Suberin Synthesis & Transport 2	AT2G40890	CYP98A3	cytochrome P450, family 98, subfamily A, polypeptide 3
BnaA03g19370D	+	9150693:9153714	chrA03	6.68	87064.4	761	nuclear	WGD or segmental	Phospholipid Signaling	AT2G41210	PIP5K5	phosphatidylinositol- 4-phosphate 5-kinase 5
BnaA03g19520D	+	9240815:9243722	chrA03	7.12	51580.5	462	cytoplasmic	WGD or segmental	Triacylglycerol Biosynthesis, Eukaryotic Phospholipid Synthesis & Editing	AT2G41540	GPDHC1	6-phosphogluconate dehydrogenase family protein
BnaA03g19580D	-	9284526:9287131	chrA03	9.04	45149.4	411	cytoplasmic	WGD or segmental	Unknown	AT2G41710		Integrase-type DNA-binding superfamily protein
BnaA03g20420D	+	9721353:9724099	chrA03	5.75	45347.5	398	chloroplast	WGD or segmental	Fatty Acid Synthesis, Fatty Acid Elongation, Desaturation & Export From Plastid, Prokaryotic Galactolipid, Sulfolipid, & Phospholipid Synthesis 1	AT2G43710	SSI2, FAB2	Plant stearoyl-acyl-carrier-protein desaturase family protein
BnaA03g20470D	+	9731222:9734365	chrA03	5.21	44906.3	395	cytoplasmic	WGD or segmental	Fatty Acid Elongation & Wax Biosynthesis	AT2G43790	ATMPK6, MPK6, MAPK6, ATMAPK6	MAP kinase 6
BnaA03g20820D	+	9866733:9867681	chrA03	5.08	13416.4	120	mitochondrial	WGD or segmental	Mitochondrial Fatty Acid & Lipoic Acid Synthesis	AT2G44620	MTACP-1, MTACP1	mitochondrial acyl carrier protein 1
BnaA03g21070D	+	9973064:9975166	chrA03	9.75	43544.1	398	mitochondrial	WGD or segmental	Prokaryotic Galactolipid, Sulfolipid, & Phospholipid Synthesis 1, Mitochondrial Phospholipid Synthesis, Mitochondrial Lipopolysaccharide Synthesis	AT2G45150	CDS4	cytidinediphosphate diacylglycerol synthase 4
BnaA03g21830D	+	10320960:10323564	chrA03	8.59	39359.4	347	cytoplasmic	WGD or segmental	Triacylglycerol & Fatty Acid Degradation	AT2G47630		alpha/beta-Hydrolases superfamily protein
BnaA03g23090D	-	11005651:11008282	chrA03	6.07	44411.4	407	cytoplasmic	WGD or segmental	Oxylipin Metabolism 1	AT2G26560	PLP2, PLA IIA, PLA2A	phospholipase A 2A
BnaA03g23710D	-	11370019:11371576	chrA03	5.39	22398.4	221	extracellular	WGD or segmental	Fatty Acid Elongation & Wax Biosynthesis	AT4G08670		Bifunctional inhibitor/lipid-transfer protein/seed storage 2S albumin superfamily protein
BnaA03g24220D	+	11651392:11653686	chrA03	6.84	50617.4	451	extracellular	WGD or segmental	Triacylglycerol Biosynthesis	AT4G10020	AtHSD5, HSD5	hydroxysteroid dehydrogenase 5
BnaA03g25300D	+	12226182:12228188	chrA03	6.37	34442.1	316	chloroplast	WGD or segmental	Unknown	AT4G04020	FIB	fibrillin
BnaA03g25350D	+	12244000:12246984	chrA03	6.45	59271.7	529	peroxisomal	WGD or segmental	Unknown	AT4G04320		malonyl-CoA decarboxylase family protein
BnaA03g26470D	-	12964558:12966376	chrA03	9.64	21392.4	196	chloroplast	WGD or segmental	Fatty Acid Synthesis	AT4G01900	PII, GLB1	GLNB1 homolog
BnaA03g27090D	-	13366388:13369775	chrA03	8.1	49338.8	436	peroxisomal	WGD or segmental	Triacylglycerol & Fatty Acid Degradation, Unknown	AT4G00520		Acyl-CoA thioesterase family protein
BnaA03g27100D	+	13370169:13372377	chrA03	5.79	52109	460	ER	WGD or segmental	Oxylipin Metabolism 1,Oxylipin Metabolism 2	AT4G00500		alpha/beta-Hydrolases superfamily protein
BnaA03g28050D	+	13726278:13728385	chrA03	5.65	44947.1	396	chloroplast	WGD or segmental	Fatty Acid Synthesis, Fatty Acid Elongation, Desaturation & Export From Plastid, Prokaryotic Galactolipid, Sulfolipid, & Phospholipid Synthesis 1	AT3G02630		Plant stearoyl-acyl-carrier-protein desaturase family protein
BnaA03g29000D	+	14100668:14109452	chrA03	5.3	73147.8	666	cytoplasmic	WGD or segmental	Eukaryotic Phospholipid Synthesis & Editing	AT3G05420	ACBP4	acyl-CoA binding protein 4
BnaA03g29030D	+	14121407:14123797	chrA03	9.64	48214.6	432	extracellular	WGD or segmental	Mitochondrial Lipopolysaccharide Synthesis	AT3G05510		Phospholipid/glycerol acyltransferase family protein
BnaA03g29320D	-	14247032:14252281	chrA03	7.56	76202.9	696	chloroplast	WGD or segmental	Triacylglycerol & Fatty Acid Degradation	AT3G05970	LACS6, ATLACS6	long-chain acyl-CoA synthetase 6
BnaA03g29710D	+	14450032:14455024	chrA03	9.14	79142.1	726	peroxisomal	WGD or segmental	Triacylglycerol & Fatty Acid Degradation	AT3G06860	MFP2, ATMFP2	multifunctional protein 2
BnaA03g30020D	-	14583518:14583829	chrA03	6.02	10867.9	103	extracellular	WGD or segmental	Fatty Acid Elongation & Wax Biosynthesis	AT3G07450		Bifunctional inhibitor/lipid-transfer protein/seed storage 2S albumin superfamily protein
BnaA03g31050D	+	15019254:15020788	chrA03	8.91	11919.6	113	extracellular	WGD or segmental	Fatty Acid Elongation & Wax Biosynthesis	AT3G08770	LTP6	lipid transfer protein 6
BnaA03g31060D	+	15022142:15023032	chrA03	8.91	11919.6	113	extracellular	Tandem	Fatty Acid Elongation & Wax Biosynthesis	AT3G08770	LTP6	lipid transfer protein 6
BnaA03g31600D	+	15252678:15255332	chrA03	7.8	49198.5	429	mitochondrial	WGD or segmental	Prokaryotic Galactolipid, Sulfolipid, & Phospholipid Synthesis 2, Eukaryotic Galactolipid & Sulfolipid Synthesis	AT3G11170	FAD7, FADD	fatty acid desaturase 7
BnaA03g32450D	-	15644873:15646475	chrA03	9.23	31819.5	298	peroxisomal	WGD or segmental	Triacylglycerol & Fatty Acid Degradation	AT3G12800	SDRB, DECR	short-chain dehydrogenase-reductase B
BnaA03g34340D	-	16733421:16736916	chrA03	8.34	66065.8	618	chloroplast	WGD or segmental	Fatty Acid Synthesis	AT3G16950	LPD1, ptlpd1	lipoamide dehydrogenase 1
BnaA03g34830D	-	17011078:17011575	chrA03	6.38	17821.4	165	plasma membrane	WGD or segmental	Triacylglycerol Biosynthesis	AT3G18570		Oleosin family protein
BnaA03g34980D	+	17072480:17077803	chrA03	5.29	83749.1	760	cytoplasmic	WGD or segmental	Oxylipin Metabolism 1,Oxylipin Metabolism 2,Phospholipid Signaling	AT3G18860		transducin family protein / WD-40 repeat family protein
BnaA03g35170D	-	17188439:17190424	chrA03	8.98	35092.7	301	ER	WGD or segmental	Sphingolipid Biosynthesis 1	AT3G19260	LAG1 HOMOLOG 2, LOH2	LAG1 homologue 2
BnaA03g36710D	+	18046017:18046968	chrA03	8.5	20816.1	205	ER	WGD or segmental	Fatty Acid Elongation & Wax Biosynthesis	AT3G22620		Bifunctional inhibitor/lipid-transfer protein/seed storage 2S albumin superfamily protein
BnaA03g37510D	+	18607383:18610769	chrA03	5.23	78994.1	718	cytoplasmic	WGD or segmental	Triacylglycerol Biosynthesis	AT3G24650	ABI3, SIS10	AP2/B3-like transcriptional factor family protein
BnaA03g37760D	-	18784454:18787001	chrA03	6.33	49064.5	463	mitochondrial	WGD or segmental	Mitochondrial Fatty Acid & Lipoic Acid Synthesis	AT2G04540		Beta-ketoacyl synthase
BnaA03g38210D	+	18993910:18997056	chrA03	8.7	42615.2	389	peroxisomal	WGD or segmental	Oxylipin Metabolism 1	AT2G06050	OPR3	oxophytodienoate-reductase 3
BnaA03g38220D	-	18997523:19000241	chrA03	8.53	41468.1	394	chloroplast	WGD or segmental	Fatty Acid Synthesis	AT2G05990	MOD1, ENR1	NAD(P)-binding Rossmann-fold superfamily protein
BnaA03g38410D	-	19086874:19088772	chrA03	9.15	68054.9	605	cytoplasmic	WGD or segmental	Fatty Acid Elongation & Wax Biosynthesis	AT2G13610		ABC-2 type transporter family protein
BnaA03g38500D	-	19133897:19135562	chrA03	4.82	17304.9	174	extracellular	WGD or segmental	Fatty Acid Elongation & Wax Biosynthesis	AT2G13820		Bifunctional inhibitor/lipid-transfer protein/seed storage 2S albumin superfamily protein
BnaA03g39540D	+	19721136:19723591	chrA03	8.33	64141.1	556	ER	WGD or segmental	Suberin Synthesis & Transport 1	AT5G23190	CYP86B1	cytochrome P450, family 86, subfamily B, polypeptide 1
BnaA03g40370D	-	20181557:20182510	chrA03	5.37	22426.9	198	nuclear	WGD or segmental	Fatty Acid Elongation & Wax Biosynthesis	AT5G61590		Integrase-type DNA-binding superfamily protein
BnaA03g40390D	+	20190729:20192198	chrA03	9.08	27929.3	251	ER	WGD or segmental	Triacylglycerol Biosynthesis	AT5G61610		Oleosin family protein
BnaA03g40730D	-	20375882:20378781	chrA03	5.05	62273.3	563	cytoplasmic	WGD or segmental	Phospholipid Signaling	AT3G50110	ATPEN3, PEN3	PTEN 3
BnaA03g41050D	-	20589195:20593224	chrA03	9.65	50569.4	459	Golgi apparatus	WGD or segmental	Prokaryotic Galactolipid, Sulfolipid, & Phospholipid Synthesis 1,Eukaryotic Galactolipid & Sulfolipid Synthesis,Mitochondrial Lipopolysaccharide Synthesis,Phospholipid Signaling	AT3G50920		Phosphatidic acid phosphatase (PAP2) family protein
BnaA03g41640D	-	20917121:20917492	chrA03	6.09	13245.9	123	extracellular	WGD or segmental	Fatty Acid Elongation & Wax Biosynthesis	AT3G52130		Bifunctional inhibitor/lipid-transfer protein/seed storage 2S albumin superfamily protein
BnaA03g41660D	-	20919736:20921237	chrA03	9.44	51892.5	457	Golgi apparatus	WGD or segmental	Fatty Acid Elongation & Wax Biosynthesis	AT3G52160	KCS15	3-ketoacyl-CoA synthase 15
BnaA03g41780D	+	20961800:20967749	chrA03	5.06	70545.5	630	ER	WGD or segmental	Unknown	AT3G52430	PAD4, ATPAD4	alpha/beta-Hydrolases superfamily protein
BnaA03g41900D	+	21050092:21054520	chrA03	5.97	54495.3	489	cytoplasmic	WGD or segmental	Oxylipin Metabolism 1	AT4G15440	HPL1, CYP74B2	hydroperoxide lyase 1
BnaA03g42210D	-	21174276:21177809	chrA03	8.77	34653.7	309	ER	WGD or segmental	Triacylglycerol Biosynthesis	AT3G47350	ATHSD2, HSD2	hydroxysteroid dehydrogenase 2
BnaA03g42330D	-	21251455:21254957	chrA03	5.72	71169.8	649	ER	WGD or segmental	Oxylipin Metabolism 2"	AT4G16070		Mono-/di-acylglycerol lipase, N-terminal;Lipase, class 3
BnaA03g42860D	+	21523689:21525221	chrA03	9.3	54926.3	492	chloroplast	WGD or segmental	Oxylipin Metabolism 2"	AT4G16820	PLA-I{beta]2	alpha/beta-Hydrolases superfamily protein
BnaA03g43090D	-	21617651:21619337	chrA03	5.47	32700.7	296	extracellular	WGD or segmental	Unknown	AT4G17483		alpha/beta-Hydrolases superfamily protein
BnaA03g44190D	-	22326571:22329097	chrA03	4.83	60302.3	536	cytoplasmic	WGD or segmental	Eukaryotic Phospholipid Synthesis & Editing, Unknown	AT4G19860		alpha/beta-Hydrolases superfamily protein
BnaA03g44730D	-	22738118:22740900	chrA03	6	53825.7	486	cytoplasmic	WGD or segmental	Sphingolipid Biosynthesis 1, Sphingolipid Biosynthesis 2	AT4G21540	SPHK1	sphingosine kinase 1
BnaA03g45270D	-	23030411:23033600	chrA03	5.39	54625.4	500	mitochondrial	WGD or segmental	Phospholipid Signaling	AT4G22300	SOBER1	carboxylesterases
BnaA03g45300D	+	23038909:23040397	chrA03	9.07	29751.9	255	cytoplasmic	WGD or segmental	Sphingolipid Biosynthesis 2	AT4G22330	ATCES1	Alkaline phytoceramidase (aPHC)
BnaA03g45330D	-	23058622:23058993	chrA03	7.49	13024.5	123	ER	WGD or segmental	Fatty Acid Elongation & Wax Biosynthesis	AT4G22490		Bifunctional inhibitor/lipid-transfer protein/seed storage 2S albumin superfamily protein
BnaA03g46490D	+	23875734:23877688	chrA03	8.96	44586.4	400	chloroplast	WGD or segmental	Triacylglycerol & Fatty Acid Degradation, Mitochondrial Lipopolysaccharide Synthesis	AT4G24160		alpha/beta-Hydrolases superfamily protein
BnaA03g46540D	-	23890101:23891867	chrA03	4.19	39435.8	362	ER	WGD or segmental	Eukaryotic Phospholipid Synthesis & Editing	AT4G24230	ACBP3	acyl-CoA-binding domain 3
BnaA03g47100D	+	24156506:24157688	chrA03	4.99	14645.6	136	chloroplast	WGD or segmental	Fatty Acid Synthesis	AT4G25050	ACP4	acyl carrier protein 4
BnaA03g47170D	+	24188857:24190194	chrA03	9.3	20001.7	183	cytoplasmic	WGD or segmental	Triacylglycerol Biosynthesis	AT4G25140	OLEO1, OLE1	oleosin 1
BnaA03g48380D	+	24842958:24843833	chrA03	8.17	32904.6	291	mitochondrial	WGD or segmental	Unknown	AT2G22890		Kua-ubiquitin conjugating enzyme hybrid localisation domain
BnaA03g48580D	-	24916295:24918902	chrA03	9.25	71659.3	644	cytoplasmic	WGD or segmental	Fatty Acid Elongation & Wax Biosynthesis	AT4G27420		ABC-2 type transporter family protein
BnaA03g49040D	+	25226020:25228933	chrA03	7.99	51372.7	459	cytoplasmic	WGD or segmental	Phospholipid Signaling	AT4G28130	DGK6, ATDGK6	diacylglycerol kinase 6
BnaA03g49210D	+	25330811:25331846	chrA03	6.8	15678.4	141	extracellular	WGD or segmental	Fatty Acid Elongation & Wax Biosynthesis	AT4G28395	ATA7, A7	Bifunctional inhibitor/lipid-transfer protein/seed storage 2S albumin superfamily protein
BnaA03g50320D	-	26126196:26127921	chrA03	9.67	39407	358	chloroplast	WGD or segmental	Prokaryotic Galactolipid, Sulfolipid, & Phospholipid Synthesis 1	AT4G30580	ATS2, EMB1995, LPAT1	Phospholipid/glycerol acyltransferase family protein
BnaA03g50850D	+	26403016:26404393	chrA03	5.13	29050.1	258	cytoplasmic	Dispersed	Suberin Synthesis & Transport 1	AT4G34050	CCoAOMT1	S-adenosyl-L-methionine-dependent methyltransferases superfamily protein
BnaA03g51720D	+	26887679:26890336	chrA03	9.05	58409.1	533	chloroplast	WGD or segmental	Prokaryotic Galactolipid, Sulfolipid, & Phospholipid Synthesis 2, Eukaryotic Galactolipid & Sulfolipid Synthesis	AT4G31780	MGD1, MGDA	monogalactosyl diacylglycerol synthase 1
BnaA03g51860D	+	27004533:27009448	chrA03	7.43	85221.4	770	nuclear	WGD or segmental	Triacylglycerol Biosynthesis	AT4G32010	HSL1, HSI2-L1, VAL2	HSI2-like 1
BnaA03g52320D	+	27271210:27273612	chrA03	8.46	53620.1	479	chloroplast	WGD or segmental	Prokaryotic Galactolipid, Sulfolipid, & Phospholipid Synthesis 2, Eukaryotic Galactolipid & Sulfolipid Synthesis	AT4G33030	SQD1	sulfoquinovosyldiacylglycerol 1
BnaA03g52460D	+	27391183:27391800	chrA03	8.13	12684.7	120	extracellular	WGD or segmental	Fatty Acid Elongation & Wax Biosynthesis	AT4G33355		Bifunctional inhibitor/lipid-transfer protein/seed storage 2S albumin superfamily protein
BnaA03g53720D	+	28273787:28279947	chrA03	8.37	77086.4	712	cytoplasmic	WGD or segmental	Oxylipin Metabolism 1	AT4G37070	PLP1, PLA IVA, AtPLAIVA	Acyl transferase/acyl hydrolase/lysophospholipase superfamily protein
BnaA03g53730D	+	28287608:28289684	chrA03	6.04	46297.2	413	cytoplasmic	Tandem	Oxylipin Metabolism 1	AT4G37050	PLP4, PLA V, AtPLAIVC	PATATIN-like protein 4
BnaA03g55730D	-	393315:395627	chrA03_random	8.47	43306.6	392	chloroplast	Dispersed	Fatty Acid Synthesis	AT5G08415		Radical SAM superfamily protein
BnaA03g56890D	-	912203:915501	chrA03_random	6.25	59819.8	527	plasma membrane	Dispersed	Eukaryotic Phospholipid Synthesis & Editing	AT2G45670		calcineurin B subunit-related
BnaA03g57470D	+	1179182:1180920	chrA03_random	6.55	27455	255	cytoplasmic	Dispersed	Phospholipid Signaling	AT3G15650		alpha/beta-Hydrolases superfamily protein
BnaA03g57520D	+	1206890:1209620	chrA03_random	9.23	31317.3	282	mitochondrial	Dispersed	Triacylglycerol Biosynthesis	AT3G15820	ROD1	phosphatidic acid phosphatase-related / PAP2-related
BnaA03g57540D	+	1212395:1214418	chrA03_random	8.85	42606.8	370	chloroplast	Tandem	Prokaryotic Galactolipid, Sulfolipid, & Phospholipid Synthesis 2	AT3G15850	FAD5, FADB, JB67, ADS3	fatty acid desaturase 5
BnaA03g57550D	+	1217669:1219507	chrA03_random	8.84	40174.4	353	chloroplast	Tandem	Unknown	AT3G15870		Fatty acid desaturase family protein
BnaA03g57560D	+	1221500:1223797	chrA03_random	9.49	38601.2	333	chloroplast	Tandem	Unknown	AT3G15870		Fatty acid desaturase family protein
BnaA03g57930D	-	1374321:1378991	chrA03_random	7.12	78587.4	721	peroxisomal	Dispersed	Fatty Acid Synthesis, Fatty Acid Elongation, Desaturation & Export From Plastid, Prokaryotic Galactolipid, Sulfolipid, & Phospholipid Synthesis 1	AT2G04350	LACS8	AMP-dependent synthetase and ligase family protein
BnaA03g60440D	-	5057730:5060646	chrA03_random	9.22	50839.9	443	Golgi apparatus	Dispersed	Eukaryotic Phospholipid Synthesis & Editing	AT1G62430	ATCDS1, CDS1	CDP-diacylglycerol synthase 1
BnaA04g00050D	-	31912:33439	chrA04	6.34	41711.4	387	cytoplasmic	WGD or segmental	Oxylipin Metabolism 1	AT3G63200	PLP9, PLA IIIB	PATATIN-like protein 9
BnaA04g00340D	+	205902:209224	chrA04	8.91	42021.5	371	mitochondrial	WGD or segmental	Triacylglycerol & Fatty Acid Degradation	AT3G62860		alpha/beta-Hydrolases superfamily protein
BnaA04g00580D	-	440233:444145	chrA04	6.62	71721.9	645	nuclear	WGD or segmental	Oxylipin Metabolism 1,Oxylipin Metabolism 2	AT3G61680		alpha/beta-Hydrolases superfamily protein
BnaA04g00630D	-	481475:483013	chrA04	8.75	51496.2	449	cytoplasmic	WGD or segmental	Sphingolipid Biosynthesis 1	AT3G61580		Fatty acid/sphingolipid desaturase
BnaA04g01950D	+	1236927:1237720	chrA04	9.01	14791.1	136	cytoplasmic	WGD or segmental	Fatty Acid Elongation & Wax Biosynthesis	AT3G58550		Bifunctional inhibitor/lipid-transfer protein/seed storage 2S albumin superfamily protein
BnaA04g02290D	-	1508602:1511403	chrA04	9.19	43239.6	384	ER	WGD or segmental	Eukaryotic Phospholipid Synthesis & Editing"	AT3G57650	LPAT2	lysophosphatidyl acyltransferase 2
BnaA04g03710D	-	2528356:2529688	chrA04	8.69	30206.9	280	cytoplasmic	WGD or segmental	Fatty Acid Synthesis	AT3G55290		NAD(P)-binding Rossmann-fold superfamily protein
BnaA04g03800D	-	2590913:2593494	chrA04	6.03	39602.8	346	cytoplasmic	WGD or segmental	Triacylglycerol & Fatty Acid Degradation	AT3G55190		alpha/beta-Hydrolases superfamily protein
BnaA04g03860D	+	2730026:2737716	chrA04	9.14	143007	1282	cytoplasmic	WGD or segmental	Fatty Acid Elongation & Wax Biosynthesis	AT3G55090		ABC-2 type transporter family protein
BnaA04g03890D	-	2746485:2748544	chrA04	9.51	25268.7	234	ER	WGD or segmental	Eukaryotic Phospholipid Synthesis & Editing, Mitochondrial Lipopolysaccharide Synthesis	AT3G55030	PGPS2	phosphatidylglycerolphosphate synthase 2
BnaA04g04400D	-	3251505:3254178	chrA04	9.4	34425.4	302	Golgi apparatus	WGD or segmental	Sphingolipid Biosynthesis 2	AT3G54020	AtIPCS1	Arabidopsis Inositol phosphorylceramide synthase 1
BnaA04g04410D	-	3255589:3259942	chrA04	5.8	72017.4	633	nuclear	WGD or segmental	Fatty Acid Elongation & Wax Biosynthesis	AT3G54010	PAS1, DEI1	FKBP-type peptidyl-prolyl cis-trans isomerase family protein
BnaA04g04450D	+	3275964:3276807	chrA04	8.09	13528.8	129	extracellular	WGD or segmental	Fatty Acid Elongation & Wax Biosynthesis	AT3G53980		Bifunctional inhibitor/lipid-transfer protein/seed storage 2S albumin superfamily protein
BnaA04g05540D	-	4308264:4312807	chrA04	9.01	81612.5	735	cytoplasmic	WGD or segmental	Fatty Acid Elongation & Wax Biosynthesis	AT3G52310		ABC-2 type transporter family protein
BnaA04g05950D	+	4579407:4582558	chrA04	8.53	47913.2	439	peroxisomal	WGD or segmental	Triacylglycerol & Fatty Acid Degradation	AT3G51840	ACX4, ATSCX, ATG6	acyl-CoA oxidase 4
BnaA04g06040D	-	4633419:4634381	chrA04	6.16	25390.3	238	nuclear	WGD or segmental	Triacylglycerol & Fatty Acid Degradation	AT4G14440	ATECI3, ECI3, HCD1	3-hydroxyacyl-CoA dehydratase 1
BnaA04g06290D	+	4860394:4865130	chrA04	8.86	80446.8	719	chloroplast	WGD or segmental	Fatty Acid Synthesis, Fatty Acid Elongation, Desaturation & Export From Plastid, Prokaryotic Galactolipid, Sulfolipid, & Phospholipid Synthesis 1	AT4G14070	AAE15	acyl-activating enzyme 15
BnaA04g06560D	+	5181826:5189358	chrA04	5.15	48271.2	430	cytoplasmic	Dispersed	Fatty Acid Elongation & Wax Biosynthesis	AT4G13840		HXXXD-type acyl-transferase family protein
BnaA04g06820D	+	5449526:5454868	chrA04	5.2	94541	845	chloroplast	WGD or segmental	Oxylipin Metabolism 2"	AT4G13550		triglyceride lipases;triglyceride lipases
BnaA04g07120D	-	5823926:5826301	chrA04	6.77	41957.5	366	chloroplast	WGD or segmental	Fatty Acid Synthesis, Fatty Acid Elongation, Desaturation & Export From Plastid, Prokaryotic Galactolipid, Sulfolipid, & Phospholipid Synthesis 1	AT4G13050		Acyl-ACP thioesterase
BnaA04g08140D	-	7179641:7181080	chrA04	6.41	36955.1	331	cytoplasmic	WGD or segmental	Oxylipin Metabolism 1,Oxylipin Metabolism 2	AT2G05260		alpha/beta-Hydrolases superfamily protein
BnaA04g08230D	+	7295868:7298597	chrA04	6.23	49842.2	441	extracellular	WGD or segmental	Oxylipin Metabolism 2"	AT5G37710		alpha/beta-Hydrolases superfamily protein
BnaA04g09220D	+	8280136:8282045	chrA04	8.54	47305.2	413	nuclear	WGD or segmental	Phospholipid Signaling	AT5G39400	ATPTEN1, PTEN1	Calcium/lipid-binding (CaLB) phosphatase
BnaA04g09370D	+	8409622:8414602	chrA04	5.25	160358	1433	cytoplasmic	WGD or segmental	Fatty Acid Elongation & Wax Biosynthesis	AT5G39500	GNL1, ERMO1	GNOM-like 1
BnaA04g10460D	-	9171901:9173958	chrA04	6.22	40140.3	368	cytoplasmic	WGD or segmental	Prokaryotic Galactolipid, Sulfolipid, & Phospholipid Synthesis 1	AT5G40610		NAD-dependent glycerol-3-phosphate dehydrogenase family protein
BnaA04g10770D	+	9405475:9407181	chrA04	5.28	48431.7	436	cytoplasmic	WGD or segmental	Suberin Synthesis & Transport 1, Suberin Synthesis & Transport 2	AT5G41040		HXXXD-type acyl-transferase family protein
BnaA04g11680D	+	10055211:10057314	chrA04	8.98	53326	480	cytoplasmic	WGD or segmental	Fatty Acid Elongation & Wax Biosynthesis	AT5G53380		O-acyltransferase (WSD1-like) family protein
BnaA04g12460D	+	10531703:10534192	chrA04	8.6	27672.3	240	cytoplasmic	WGD or segmental	Sphingolipid Biosynthesis 1	AT2G34770	FAH1, ATFAH1	fatty acid hydroxylase 1
BnaA04g12710D	+	10739368:10740511	chrA04	8.59	24365.3	223	chloroplast	WGD or segmental	Fatty Acid Synthesis	AT2G22230		Thioesterase superfamily protein
BnaA04g12720D	-	10740604:10742867	chrA04	5.35	56216.2	510	cytoplasmic	WGD or segmental	Eukaryotic Phospholipid Synthesis & Editing	AT2G22240	ATMIPS2, MIPS2, ATIPS2	myo-inositol-1-phosphate synthase 2
BnaA04g15210D	+	12660472:12660912	chrA04	8.66	15657.2	146	ER	WGD or segmental	Triacylglycerol Biosynthesis	AT2G25890		Oleosin family protein
BnaA04g15380D	-	12759090:12761698	chrA04	9.14	61821.2	549	ER	WGD or segmental	Fatty Acid Elongation & Wax Biosynthesis	AT2G26250	FDH, KCS10	3-ketoacyl-CoA synthase 10
BnaA04g15510D	-	12859501:12862218	chrA04	6.13	58067.9	519	ER	WGD or segmental	Eukaryotic Galactolipid & Sulfolipid Synthesis	AT2G26870	NPC2	non-specific phospholipase C2
BnaA04g15520D	+	12867172:12873913	chrA04	8.42	161843	1420	cytoplasmic	WGD or segmental	Cutin Synthesis & Transport 1	AT2G26910	PDR4, ATPDR4	pleiotropic drug resistance 4
BnaA04g16560D	-	13534221:13535651	chrA04	9.15	53988.9	476	extracellular	Proximal	Fatty Acid Elongation & Wax Biosynthesis	AT2G28630	KCS12	3-ketoacyl-CoA synthase 12
BnaA04g17150D	-	13975211:13978444	chrA04	7.85	43258.6	377	cytoplasmic	WGD or segmental	Triacylglycerol Biosynthesis, Eukaryotic Phospholipid Synthesis & Editing	AT2G29980	FAD3	fatty acid desaturase 3
BnaA04g17370D	-	14117980:14120563	chrA04	6.91	38601	367	chloroplast	WGD or segmental	Fatty Acid Synthesis	AT2G30200		catalytics;transferases;[acyl-carrier-protein] S-malonyltransferases;binding
BnaA04g17570D	-	14259608:14261783	chrA04	9.13	57748.1	505	extracellular	WGD or segmental	Suberin Synthesis & Transport 1, Suberin Synthesis & Transport 2	AT2G30490	ATC4H, C4H, CYP73A5, REF3	cinnamate-4-hydroxylase
BnaA04g17620D	+	14277817:14280587	chrA04	8.69	59461.1	523	chloroplast	WGD or segmental	Oxylipin Metabolism 2"	AT2G30550		alpha/beta-Hydrolases superfamily protein
BnaA04g17790D	-	14343490:14346109	chrA04	6.79	53582.8	474	mitochondrial	Dispersed	Unknown	AT2G30720		Thioesterase/thiol ester dehydrase-isomerase superfamily protein
BnaA04g18360D	+	14705559:14707642	chrA04	9.45	36427.9	307	ER	WGD or segmental	Unknown,Eukaryotic Galactolipid & Sulfolipid Synthesis	AT2G31360	ADS2, DS2	16:0delta9 desaturase 2
BnaA04g19180D	-	15201711:15204982	chrA04	8.01	48518.4	462	mitochondrial	WGD or segmental	Triacylglycerol & Fatty Acid Degradation	AT2G33150	PKT3, PED1, KAT2	peroxisomal 3-ketoacyl-CoA thiolase 3
BnaA04g19410D	-	15302419:15304445	chrA04	5.11	26928.3	239	cytoplasmic	WGD or segmental	Triacylglycerol Biosynthesis	AT2G33380	RD20, CLO-3	Caleosin-related family protein
BnaA04g19570D	+	15356124:15357490	chrA04	4.37	23000	204	cytoplasmic	WGD or segmental	Cutin Synthesis & Transport 1	AT2G33510		unknown protein; INVOLVED IN: biological_process unknown; LOCATED IN: cellular_component unknown;BEST Arabidopsis thaliana protein match is: unknown protein(TAIR:AT1G28070.1).
BnaA04g20340D	+	15697499:15699770	chrA04	9.2	27663.5	237	Golgi apparatus	WGD or segmental	Sphingolipid Biosynthesis 1	AT2G34770	FAH1, ATFAH1	fatty acid hydroxylase 1
BnaA04g20360D	+	15705733:15707918	chrA04	9.2	27663.5	237	Golgi apparatus	Tandem	Sphingolipid Biosynthesis 1	AT2G34770	FAH1, ATFAH1	fatty acid hydroxylase 1
BnaA04g21360D	-	16295184:16297412	chrA04	9.18	82127.9	742	mitochondrial	WGD or segmental	Fatty Acid Elongation & Wax Biosynthesis	AT2G37360		ABC-2 type transporter family protein
BnaA04g21650D	+	16479373:16479753	chrA04	9.91	13193	126	extracellular	WGD or segmental	Fatty Acid Elongation & Wax Biosynthesis	AT2G37870		Bifunctional inhibitor/lipid-transfer protein/seed storage 2S albumin superfamily protein
BnaA04g21700D	+	16494719:16497242	chrA04	9.3	35026	305	Golgi apparatus	WGD or segmental	Sphingolipid Biosynthesis 2	AT2G37940	AtIPCS2	Arabidopsis Inositol phosphorylceramide synthase 2
BnaA04g22070D	+	16713202:16714313	chrA04	9.35	11919	117	extracellular	WGD or segmental	Fatty Acid Elongation & Wax Biosynthesis	AT2G38530	LTP2, LP2, cdf3	lipid transfer protein 2
BnaA04g22080D	+	16715992:16717237	chrA04	9.05	11967.1	119	extracellular	Tandem	Fatty Acid Elongation & Wax Biosynthesis	AT2G38540	LP1, LTP1, ATLTP1	lipid transfer protein 1
BnaA04g22580D	-	16983809:16986638	chrA04	6.37	70040.6	610	cytoplasmic	WGD or segmental	Phospholipid Signaling	AT2G40116		Phosphoinositide-specific phospholipase C family protein
BnaA04g23070D	-	17196635:17199325	chrA04	6.05	36001.3	318	cytoplasmic	WGD or segmental	Triacylglycerol & Fatty Acid Degradation	AT2G39420		alpha/beta-Hydrolases superfamily protein
BnaA04g23090D	-	17203653:17205890	chrA04	5.96	35118.6	311	cytoplasmic	Tandem	Triacylglycerol & Fatty Acid Degradation	AT2G39400		alpha/beta-Hydrolases superfamily protein
BnaA04g23450D	+	17423763:17425964	chrA04	9.02	45275.8	421	cytoplasmic	WGD or segmental	Eukaryotic Phospholipid Synthesis & Editing	AT2G40690	GLY1, SFD1	NAD-dependent glycerol-3-phosphate dehydrogenase family protein
BnaA04g23600D	-	17481156:17483611	chrA04	8.88	57866.9	508	ER	WGD or segmental	Suberin Synthesis & Transport 2	AT2G40890	CYP98A3	cytochrome P450, family 98, subfamily A, polypeptide 3
BnaA04g24630D	-	17970573:17972312	chrA04	5.68	42604.5	378	cytoplasmic	WGD or segmental	Oxylipin Metabolism 1,Oxylipin Metabolism 2	AT2G42690		alpha/beta-Hydrolases superfamily protein
BnaA04g25980D	-	18538454:18544218	chrA04	6.92	99609	877	cytoplasmic	WGD or segmental	Triacylglycerol Biosynthesis, Fatty Acid Elongation & Wax Biosynthesis	AT2G44950	RDO4, HUB1	histone mono-ubiquitination 1
BnaA04g26330D	-	18740319:18744028	chrA04	8.06	60025.2	531	plasma membrane	WGD or segmental	Eukaryotic Phospholipid Synthesis & Editing	AT2G45670		calcineurin B subunit-related
BnaA04g26670D	+	18861461:18863485	chrA04	7.1	39643.8	363	cytoplasmic	WGD or segmental	Phospholipid Signaling	AT2G46090		Diacylglycerol kinase family protein
BnaA04g26690D	-	18878596:18879194	chrA04	9.69	10488.6	96	ER	WGD or segmental	Fatty Acid Elongation & Wax Biosynthesis	AT3G18280		Bifunctional inhibitor/lipid-transfer protein/seed storage 2S albumin superfamily protein
BnaA04g26960D	+	19042745:19049906	chrA04	6.01	74722.1	660	cytoplasmic	WGD or segmental	Fatty Acid Elongation & Wax Biosynthesis, Cutin Synthesis & Transport 1, Suberin Synthesis & Transport 1	AT2G47240	LACS1	AMP-dependent synthetase and ligase family protein
BnaA04g29140D	-	1182546:1186923	chrA04_random	6.94	72327.9	626	ER	Tandem	Fatty Acid Elongation & Wax Biosynthesis	AT2G37700		Fatty acid hydroxylase superfamily
BnaA04g29150D	-	1195173:1199413	chrA04_random	8.45	71041.5	616	ER	Tandem	Fatty Acid Elongation & Wax Biosynthesis	AT2G37700		Fatty acid hydroxylase superfamily
BnaA04g29600D	-	1428281:1430631	chrA04_random	8.67	39286.4	348	cytoplasmic	Dispersed	Triacylglycerol & Fatty Acid Degradation	AT2G47630		alpha/beta-Hydrolases superfamily protein
BnaA04g29620D	-	1434646:1435643	chrA04_random	8.15	20555.3	202	ER	Dispersed	Fatty Acid Elongation & Wax Biosynthesis, Suberin Synthesis & Transport 3	AT2G48140	EDA4	Bifunctional inhibitor/lipid-transfer protein/seed storage 2S albumin superfamily protein
BnaA04g29630D	+	1436060:1436932	chrA04_random	8.84	19753.7	194	ER	Dispersed	Fatty Acid Elongation & Wax Biosynthesis, Suberin Synthesis & Transport 3	AT2G48130		Bifunctional inhibitor/lipid-transfer protein/seed storage 2S albumin superfamily protein
BnaA04g29680D	+	1459718:1461937	chrA04_random	6.22	60926.7	551	cytoplasmic	Dispersed	Phospholipid Signaling	AT2G46500	ATPI4K GAMMA 4, UBDK GAMMA 4, PI4K GAMMA 4	phosphoinositide 4-kinase gamma 4
BnaA05g01150D	-	648182:650321	chrA05	9.43	71161.1	637	Golgi apparatus	WGD or segmental	Fatty Acid Elongation & Wax Biosynthesis	AT2G46720	HIC, KCS13	3-ketoacyl-CoA synthase 13
BnaA05g02070D	+	1156328:1159311	chrA05	6.56	88417.2	773	nuclear	WGD or segmental	Phospholipid Signaling	AT2G41210	PIP5K5	phosphatidylinositol- 4-phosphate 5-kinase 5
BnaA05g02270D	+	1267259:1269523	chrA05	6.81	51763.8	464	cytoplasmic	WGD or segmental	Triacylglycerol Biosynthesis, Eukaryotic Phospholipid Synthesis & Editing	AT2G41540	GPDHC1	6-phosphogluconate dehydrogenase family protein
BnaA05g02350D	-	1297137:1299705	chrA05	9	48024.8	431	cytoplasmic	WGD or segmental	Unknown	AT2G41710		Integrase-type DNA-binding superfamily protein
BnaA05g02890D	-	1524411:1527161	chrA05	8.07	61569.8	546	mitochondrial	WGD or segmental	Oxylipin Metabolism 1,Oxylipin Metabolism 2	AT2G42450		alpha/beta-Hydrolases superfamily protein
BnaA05g03490D	+	1924216:1927161	chrA05	6.05	45482.8	401	chloroplast	WGD or segmental	Fatty Acid Synthesis, Fatty Acid Elongation, Desaturation & Export From Plastid, Prokaryotic Galactolipid, Sulfolipid, & Phospholipid Synthesis 1	AT2G43710	SSI2, FAB2	Plant stearoyl-acyl-carrier-protein desaturase family protein
BnaA05g03550D	+	1937081:1939331	chrA05	5.28	44895.4	392	cytoplasmic	WGD or segmental	Fatty Acid Elongation & Wax Biosynthesis	AT2G43790	ATMPK6, MPK6, MAPK6, ATMAPK6	MAP kinase 6
BnaA05g04190D	+	2267053:2267867	chrA05	5.25	14016	125	mitochondrial	WGD or segmental	Mitochondrial Fatty Acid & Lipoic Acid Synthesis	AT2G44620	MTACP-1, MTACP1	mitochondrial acyl carrier protein 1
BnaA05g04460D	-	2392019:2396819	chrA05	7.74	99787.7	881	cytoplasmic	WGD or segmental	Triacylglycerol Biosynthesis, Fatty Acid Elongation & Wax Biosynthesis	AT2G44950	RDO4, HUB1	histone mono-ubiquitination 1
BnaA05g05240D	-	2733844:2735743	chrA05	8.12	61098.6	541	ER	WGD or segmental	Cutin Synthesis & Transport 1	AT2G45970	CYP86A8, LCR	cytochrome P450, family 86, subfamily A, polypeptide 8
BnaA05g05360D	+	2773157:2775300	chrA05	8.43	39927.4	365	mitochondrial	Dispersed	Phospholipid Signaling	AT2G46090		Diacylglycerol kinase family protein
BnaA05g05520D	-	2895787:2898975	chrA05	5.81	68286.3	600	cytoplasmic	WGD or segmental	Phospholipid Signaling	AT2G40116		Phosphoinositide-specific phospholipase C family protein
BnaA05g05990D	+	3195753:3197686	chrA05	9.68	68211.6	617	mitochondrial	WGD or segmental	Fatty Acid Elongation & Wax Biosynthesis	AT2G39350		ABC-2 type transporter family protein
BnaA05g06400D	-	3383915:3387362	chrA05	6.79	48064	430	Golgi apparatus	WGD or segmental	Eukaryotic Phospholipid Synthesis & Editing	AT2G38670	PECT1	phosphorylethanolamine cytidylyltransferase 1
BnaA05g06580D	+	3583501:3586306	chrA05	9.53	56032.8	501	Golgi apparatus	WGD or segmental	Cutin Synthesis & Transport 1	AT2G38110	ATGPAT6, GPAT6	glycerol-3-phosphate acyltransferase 6
BnaA05g06620D	-	3613420:3617753	chrA05	5.63	85292.2	768	chloroplast	WGD or segmental	Fatty Acid Synthesis	AT2G38040	CAC3	acetyl Co-enzyme a carboxylase carboxyltransferase alpha subunit
BnaA05g06710D	-	3641842:3644224	chrA05	9.26	35169.1	306	Golgi apparatus	WGD or segmental	Sphingolipid Biosynthesis 2	AT2G37940	AtIPCS2	Arabidopsis Inositol phosphorylceramide synthase 2
BnaA05g06750D	-	3660652:3661394	chrA05	10.18	12163.8	116	extracellular	WGD or segmental	Fatty Acid Elongation & Wax Biosynthesis	AT2G37870		Bifunctional inhibitor/lipid-transfer protein/seed storage 2S albumin superfamily protein
BnaA05g06830D	+	3710136:3714203	chrA05	8.42	70880	619	ER	WGD or segmental	Fatty Acid Elongation & Wax Biosynthesis	AT2G37700		Fatty acid hydroxylase superfamily
BnaA05g08550D	+	4778947:4780676	chrA05	4.55	39260.7	360	chloroplast	WGD or segmental	Unknown	AT2G35490		Plastid-lipid associated protein PAP / fibrillin family protein
BnaA05g10200D	+	5557796:5559364	chrA05	5.44	26963.5	239	cytoplasmic	WGD or segmental	Triacylglycerol Biosynthesis	AT2G33380	RD20, CLO-3	Caleosin-related family protein
BnaA05g10480D	+	5737014:5740161	chrA05	8.48	48564.5	462	cytoplasmic	WGD or segmental	Triacylglycerol & Fatty Acid Degradation	AT2G33150	PKT3, PED1, KAT2	peroxisomal 3-ketoacyl-CoA thiolase 3
BnaA05g10750D	+	5866264:5869104	chrA05	4.99	38329.6	328	cytoplasmic	WGD or segmental	Triacylglycerol Biosynthesis, Eukaryotic Phospholipid Synthesis & Editing	AT2G32260	ATCCT1, CCT1	phosphorylcholine cytidylyltransferase
BnaA05g11140D	+	6224248:6229033	chrA05	6.39	125921	1145	cytoplasmic	WGD or segmental	Phospholipid Signaling	AT2G31830		endonuclease/exonuclease/phosphatase family protein
BnaA05g11380D	+	6369504:6371142	chrA05	9.44	36446.9	307	ER	WGD or segmental	Unknown,Eukaryotic Galactolipid & Sulfolipid Synthesis	AT2G31360	ADS2, DS2	16:0delta9 desaturase 2
BnaA05g11950D	+	6796223:6798514	chrA05	9.04	57836.2	505	ER	WGD or segmental	Suberin Synthesis & Transport 1, Suberin Synthesis & Transport 2	AT2G30490	ATC4H, C4H, CYP73A5, REF3	cinnamate-4-hydroxylase
BnaA05g11980D	+	6808655:6812256	chrA05	7.87	85837.6	787	nuclear	WGD or segmental	Triacylglycerol Biosynthesis	AT2G30470	HSI2, VAL1	high-level expression of sugar-inducible gene 2
BnaA05g12180D	+	7005132:7007494	chrA05	8.67	41072.2	388	mitochondrial	WGD or segmental	Fatty Acid Synthesis	AT2G30200		catalytics;transferases;[acyl-carrier-protein] S-malonyltransferases;binding
BnaA05g12980D	+	7658288:7663033	chrA05	9.25	54780.1	485	cytoplasmic	WGD or segmental	Fatty Acid Elongation & Wax Biosynthesis	AT5G37300	WSD1	O-acyltransferase (WSD1-like) family protein
BnaA05g13980D	+	8502429:8512537	chrA05	6.87	138698	1228	mitochondrial	WGD or segmental	Unknown	AT1G54280		ATPase E1-E2 type family protein / haloacid dehalogenase-like hydrolase family protein
BnaA05g14430D	+	8905507:8906576	chrA05	6.07	16532.1	150	ER	WGD or segmental	Phospholipid Signaling	AT2G06925	ATSPLA2-ALPHA, PLA2-ALPHA	Phospholipase A2 family protein
BnaA05g15230D	-	9709147:9712933	chrA05	9.34	76899.2	692	nuclear	WGD or segmental	Fatty Acid Elongation & Wax Biosynthesis	AT1G51500	CER5, D3, ABCG12, WBC12, ATWBC12	ABC-2 type transporter family protein
BnaA05g15310D	-	9766229:9769085	chrA05	5.45	59965.2	551	cytoplasmic	WGD or segmental	Suberin Synthesis & Transport 1	AT1G51680	4CL1, 4CL.1, AT4CL1	4-coumarate:CoA ligase 1
BnaA05g15450D	+	9895506:9897611	chrA05	8.65	43230.9	376	ER	WGD or segmental	Triacylglycerol Biosynthesis, Eukaryotic Phospholipid Synthesis & Editing	AT1G51260	LPAT3	lysophosphatidyl acyltransferase 3
BnaA05g16170D	-	10774154:10779061	chrA05	5.98	74373.3	666	peroxisomal	Proximal	Fatty Acid Elongation & Wax Biosynthesis, Cutin Synthesis & Transport 1, Suberin Synthesis & Transport 1	AT1G49430	LACS2, LRD2	long-chain acyl-CoA synthetase 2
BnaA05g16200D	-	10784271:10796058	chrA05	6.08	215658	1951	cytoplasmic	WGD or segmental	Phospholipid Signaling	AT1G49340	ATPI4K ALPHA	Phosphatidylinositol 3- and 4-kinase family protein
BnaA05g16330D	+	11001202:11003998	chrA05	6.37	48858.4	440	chloroplast	WGD or segmental	Prokaryotic Galactolipid, Sulfolipid, & Phospholipid Synthesis 1	AT1G32200	ATS1, ACT1	phospholipid/glycerol acyltransferase family protein
BnaA05g18740D	+	14198528:14203312	chrA05	9.08	72512	659	cytoplasmic	WGD or segmental	Eukaryotic Galactolipid & Sulfolipid Synthesis, Lipid Trafficking	AT3G20320	TGD2	trigalactosyldiacylglycerol2
BnaA05g20960D	-	16258726:16261112	chrA05	6	69952.3	626	cytoplasmic	WGD or segmental	Phospholipid Signaling	AT3G19240		Vacuolar import/degradation, Vid27-related protein
BnaA05g21240D	-	16423890:16428777	chrA05	5.52	84233.7	759	cytoplasmic	WGD or segmental	Oxylipin Metabolism 1,Oxylipin Metabolism 2,Phospholipid Signaling	AT3G18860		transducin family protein / WD-40 repeat family protein
BnaA05g21250D	+	16442686:16444809	chrA05	9.05	43893.5	376	ER	WGD or segmental	Eukaryotic Phospholipid Synthesis & Editing"	AT3G18850	LPAT5	lysophosphatidyl acyltransferase 5
BnaA05g21830D	-	16783084:16783374	chrA05	9.69	10293.5	96	extracellular	WGD or segmental	Fatty Acid Elongation & Wax Biosynthesis	AT3G18280		Bifunctional inhibitor/lipid-transfer protein/seed storage 2S albumin superfamily protein
BnaA05g21920D	-	16840547:16842185	chrA05	8.46	34718.4	305	Golgi apparatus	WGD or segmental	Prokaryotic Galactolipid, Sulfolipid, & Phospholipid Synthesis 1,Eukaryotic Galactolipid & Sulfolipid Synthesis,Mitochondrial Lipopolysaccharide Synthesis,Phospholipid Signaling	AT3G18220		Phosphatidic acid phosphatase (PAP2) family protein
BnaA05g22260D	-	17019286:17022644	chrA05	5.38	52884	464	cytoplasmic	WGD or segmental	Eukaryotic Phospholipid Synthesis & Editing	AT3G18000	NMT1, XPL1, PEAMT	S-adenosyl-L-methionine-dependent methyltransferases superfamily protein
BnaA05g23110D	-	17520545:17528123	chrA05	6.46	122791	1082	cytoplasmic	WGD or segmental	Eukaryotic Galactolipid & Sulfolipid Synthesis	AT3G16785	PLDP1, PLDZ1, PLDZETA1, PLD ZETA 1	phospholipase D P1
BnaA05g23520D	-	17777418:17781394	chrA05	7.21	67329.8	606	chloroplast	WGD or segmental	Mitochondrial Fatty Acid & Lipoic Acid Synthesis	AT3G16170		AMP-dependent synthetase and ligase family protein
BnaA05g23690D	-	17896994:17899144	chrA05	9.11	42651.1	374	chloroplast	WGD or segmental	Prokaryotic Galactolipid, Sulfolipid, & Phospholipid Synthesis 2	AT3G15850	FAD5, FADB, JB67, ADS3	fatty acid desaturase 5
BnaA05g23710D	-	17901798:17903744	chrA05	8.81	31219.1	283	plasma membrane	WGD or segmental	Triacylglycerol Biosynthesis	AT3G15820	ROD1	phosphatidic acid phosphatase-related / PAP2-related
BnaA05g23740D	-	17921857:17925521	chrA05	5.43	91848.9	810	cytoplasmic	Proximal	Phospholipid Signaling	AT3G15730	PLDALPHA1, PLD	phospholipase D alpha 1
BnaA05g23880D	-	17986830:17988512	chrA05	7.13	27625.2	255	cytoplasmic	WGD or segmental	Phospholipid Signaling	AT3G15650		alpha/beta-Hydrolases superfamily protein
BnaA05g25110D	-	18653637:18655696	chrA05	5.55	59068.5	520	cytoplasmic	WGD or segmental	Triacylglycerol & Fatty Acid Degradation, Oxylipin Metabolism 1, Oxylipin Metabolism 2	AT3G14360		alpha/beta-Hydrolases superfamily protein
BnaA05g25260D	+	18742615:18747471	chrA05	6.03	89439.5	789	cytoplasmic	WGD or segmental	Phospholipid Signaling	AT3G14205		Phosphoinositide phosphatase family protein
BnaA05g26380D	+	19343853:19346702	chrA05	9.05	31349.8	294	peroxisomal	WGD or segmental	Triacylglycerol & Fatty Acid Degradation	AT3G12800	SDRB, DECR	short-chain dehydrogenase-reductase B
BnaA05g26900D	+	19542896:19545713	chrA05	9.2	52733.5	457	peroxisomal	WGD or segmental	Triacylglycerol Biosynthesis, Eukaryotic Phospholipid Synthesis & Editing	AT3G12120	FAD2	fatty acid desaturase 2
BnaA05g27080D	-	19599503:19602340	chrA05	7.53	68095.5	613	peroxisomal	WGD or segmental	Fatty Acid Elongation & Wax Biosynthesis, Suberin Synthesis & Transport 1	AT3G11980	MS2, FAR2	Jojoba acyl CoA reductase-related male sterility protein
BnaA05g27410D	-	19753418:19757162	chrA05	7.06	91675	809	cytoplasmic	WGD or segmental	Prokaryotic Galactolipid, Sulfolipid, & Phospholipid Synthesis 2, Eukaryotic Galactolipid & Sulfolipid Synthesis	AT3G11670	DGD1	UDP-Glycosyltransferase superfamily protein
BnaA05g27590D	+	19852261:19853897	chrA05	7.08	34217.2	300	mitochondrial	WGD or segmental	Fatty Acid Synthesis	AT3G11470		4'-phosphopantetheinyl transferase superfamily
BnaA05g27840D	-	19960799:19963295	chrA05	8.42	50156.6	437	mitochondrial	Proximal	Prokaryotic Galactolipid, Sulfolipid, & Phospholipid Synthesis 2, Eukaryotic Galactolipid & Sulfolipid Synthesis	AT3G11170	FAD7, FADD	fatty acid desaturase 7
BnaA05g28090D	+	20059363:20061475	chrA05	8.6	47501.7	438	mitochondrial	WGD or segmental	Phospholipid Signaling	AT3G10840		alpha/beta-Hydrolases superfamily protein
BnaA05g28270D	-	20122333:20123883	chrA05	9.24	58424.9	516	ER	WGD or segmental	Cutin Synthesis & Transport 1	AT3G10570	CYP77A6	cytochrome P450, family 77, subfamily A, polypeptide 6
BnaA05g28450D	-	20202315:20205502	chrA05	8.37	68427.1	631	mitochondrial	WGD or segmental	Mitochondrial Phospholipid Synthesis,Mitochondrial Lipopolysaccharide Synthesis	AT3G10370	SDP6	FAD-dependent oxidoreductase family protein
BnaA05g28620D	+	20289679:20293804	chrA05	9	92016.4	816	nuclear	WGD or segmental	Phospholipid Signaling	AT3G09920	PIP5K9	phosphatidyl inositol monophosphate 5 kinase
BnaA05g28920D	+	20381575:20386030	chrA05	4.56	90781.2	813	mitochondrial	WGD or segmental	Prokaryotic Galactolipid, Sulfolipid, & Phospholipid Synthesis 1, Eukaryotic Galactolipid & Sulfolipid Synthesis, Triacylglycerol Biosynthesis, Eukaryotic Phospholipid Synthesis & Editing	AT3G09560		Lipin family protein
BnaA05g29430D	+	20563955:20564793	chrA05	8.72	11675.4	111	extracellular	WGD or segmental	Fatty Acid Elongation & Wax Biosynthesis	AT3G08770	LTP6	lipid transfer protein 6
BnaA05g29670D	+	20645007:20648563	chrA05	6.09	66567.7	585	mitochondrial	WGD or segmental	Phospholipid Signaling	AT3G08510	ATPLC2, PLC2	phospholipase C 2
BnaA05g29950D	-	20795336:20797570	chrA05	6.5	49957.9	445	cytoplasmic	WGD or segmental	Triacylglycerol Biosynthesis, Eukaryotic Phospholipid Synthesis & Editing	AT3G07690		6-phosphogluconate dehydrogenase family protein
BnaA05g30180D	+	20879807:20880121	chrA05	8.73	10840.9	104	extracellular	WGD or segmental	Fatty Acid Elongation & Wax Biosynthesis	AT3G07450		Bifunctional inhibitor/lipid-transfer protein/seed storage 2S albumin superfamily protein
BnaA05g30210D	-	20885301:20889847	chrA05	7.57	110623	1004	nuclear	WGD or segmental	Oxylipin Metabolism 2"	AT3G07400		lipase class 3 family protein
BnaA05g30610D	-	21180417:21185074	chrA05	9.4	78990.1	726	peroxisomal	WGD or segmental	Triacylglycerol & Fatty Acid Degradation	AT3G06860	MFP2, ATMFP2	multifunctional protein 2
BnaA05g30850D	-	21309063:21312542	chrA05	8.5	69932.2	615	extracellular	WGD or segmental	Prokaryotic Galactolipid, Sulfolipid, & Phospholipid Synthesis 2, Eukaryotic Galactolipid & Sulfolipid Synthesis	AT3G06510	SFR2, ATSFR2	Glycosyl hydrolase superfamily protein
BnaA05g31220D	+	21563484:21565403	chrA05	9.08	34958.4	323	ER	WGD or segmental	Sphingolipid Biosynthesis 1	AT3G06060		NAD(P)-binding Rossmann-fold superfamily protein
BnaA05g31340D	+	21610343:21615685	chrA05	7.57	75322	687	mitochondrial	WGD or segmental	Triacylglycerol & Fatty Acid Degradation	AT3G05970	LACS6, ATLACS6	long-chain acyl-CoA synthetase 6
BnaA05g31780D	-	21893605:21898435	chrA05	5.17	73085.5	666	cytoplasmic	WGD or segmental	Eukaryotic Phospholipid Synthesis & Editing	AT3G05420	ACBP4	acyl-CoA binding protein 4
BnaA05g32880D	+	22446885:22450014	chrA05	5.26	58606.8	521	cytoplasmic	WGD or segmental	Eukaryotic Galactolipid & Sulfolipid Synthesis	AT3G03520	NPC3	non-specific phospholipase C3
BnaA05g33110D	+	22539612:22543516	chrA05	5.66	40346.1	366	plasma membrane	WGD or segmental	Cutin Synthesis & Transport 1	AT3G04290	ATLTL1, LTL1	Li-tolerant lipase 1
BnaA05g33490D	+	22673065:22676351	chrA05	6.23	40433.6	362	Golgi apparatus	WGD or segmental	Prokaryotic Galactolipid, Sulfolipid, & Phospholipid Synthesis 1,Eukaryotic Galactolipid & Sulfolipid Synthesis,Mitochondrial Lipopolysaccharide Synthesis,Phospholipid Signaling	AT3G02600	LPP3, ATLPP3	lipid phosphate phosphatase 3
BnaA05g33500D	+	22677507:22679924	chrA05	6.35	46616.9	409	chloroplast	WGD or segmental	Fatty Acid Synthesis, Fatty Acid Elongation, Desaturation & Export From Plastid, Prokaryotic Galactolipid, Sulfolipid, & Phospholipid Synthesis 1	AT3G02610		Plant stearoyl-acyl-carrier-protein desaturase family protein
BnaA05g33880D	+	22860114:22864718	chrA05	6.13	73110.9	640	extracellular	WGD or segmental	Oxylipin Metabolism 2	AT3G01420	ALPHA-DOX1, DOX1, DIOX1, PADOX-1	Peroxidase superfamily protein
BnaA05g34070D	+	23012404:23013826	chrA05	8.76	38500.3	338	cytoplasmic	WGD or segmental	Cutin Synthesis & Transport 1	AT3G01140	MYB106, NOK, AtMYB106	myb domain protein 106
BnaA05g34760D	+	324127:324919	chrA05_random	9.43	13726.3	134	extracellular	Dispersed	Fatty Acid Elongation & Wax Biosynthesis	AT2G38540	LP1, LTP1, ATLTP1	lipid transfer protein 1
BnaA05g35700D	-	1131337:1135061	chrA05_random	5.93	91781.3	812	cytoplasmic	Dispersed	Phospholipid Signaling	AT1G52570	PLDALPHA2	phospholipase D alpha 2
BnaA05g35750D	-	1163080:1165568	chrA05_random	7.12	27647.2	255	cytoplasmic	Dispersed	Phospholipid Signaling	AT1G52700		alpha/beta-Hydrolases superfamily protein
BnaA05g36020D	-	1498240:1501051	chrA05_random	8.8	71732.4	641	cytoplasmic	Dispersed	Fatty Acid Elongation & Wax Biosynthesis	AT1G31770	ABCG14	ATP-binding cassette 14
BnaA05g36060D	-	1563570:1564823	chrA05_random	5.4	10171.6	92	cytoplasmic	Dispersed	Eukaryotic Phospholipid Synthesis & Editing	AT1G31812	ACBP6, ACBP	acyl-CoA-binding protein 6
BnaA06g00150D	-	69136:71663	chrA06	8.02	37298.8	327	cytoplasmic	WGD or segmental	Unknown	AT1G55840		Sec14p-like phosphatidylinositol transfer family protein
BnaA06g00490D	+	256772:259249	chrA06	6.94	86340.4	758	cytoplasmic	WGD or segmental	Phospholipid Signaling	AT1G55180	PLDEPSILON, PLDALPHA4	phospholipase D alpha 4
BnaA06g00620D	-	427893:429570	chrA06	8.35	41765.5	376	extracellular	WGD or segmental	Unknown	AT5G40990	GLIP1	GDSL lipase 1
BnaA06g00980D	-	650191:656102	chrA06	9.11	120504	1086	ER	WGD or segmental	Fatty Acid Elongation & Wax Biosynthesis	AT1G53390		P-loop containing nucleoside triphosphate hydrolases superfamily protein
BnaA06g01500D	-	926355:928630	chrA06	5.8	36884	328	cytoplasmic	WGD or segmental	Triacylglycerol & Fatty Acid Degradation	AT1G52760	LysoPL2	lysophospholipase 2
BnaA06g02330D	+	1347539:1352080	chrA06	9.34	70216.8	630	mitochondrial	Proximal	Fatty Acid Elongation & Wax Biosynthesis, Cutin Synthesis & Transport 1	AT1G51460		ABC-2 type transporter family protein
BnaA06g02350D	-	1357824:1359380	chrA06	6.16	58988.8	518	mitochondrial	WGD or segmental	Oxylipin Metabolism 1,Oxylipin Metabolism 2	AT1G51440		alpha/beta-Hydrolases superfamily protein
BnaA06g03180D	-	1926482:1938774	chrA06	6.11	215063	1947	cytoplasmic	WGD or segmental	Phospholipid Signaling	AT1G49340	ATPI4K ALPHA	Phosphatidylinositol 3- and 4-kinase family protein
BnaA06g03670D	-	2249119:2252696	chrA06	5.18	53895.2	473	cytoplasmic	WGD or segmental	Eukaryotic Phospholipid Synthesis & Editing	AT1G48600	PMEAMT, AtPMEAMT	S-adenosyl-L-methionine-dependent methyltransferases superfamily protein
BnaA06g04280D	+	2583824:2585242	chrA06	9.24	53677.5	472	ER	WGD or segmental	Fatty Acid Elongation & Wax Biosynthesis	AT1G07720	KCS3	3-ketoacyl-CoA synthase 3
BnaA06g04900D	-	2836796:2839489	chrA06	8.18	55028.6	492	cytoplasmic	WGD or segmental	Fatty Acid Synthesis, Fatty Acid Elongation, Desaturation & Export From Plastid, Prokaryotic Galactolipid, Sulfolipid, & Phospholipid Synthesis 1	AT1G08510	FATB	fatty acyl-ACP thioesterases B
BnaA06g05010D	-	2882649:2885115	chrA06	9.87	32220.3	287	chloroplast	WGD or segmental	Prokaryotic Galactolipid, Sulfolipid, & Phospholipid Synthesis 2	AT1G08640	CJD1	Chloroplast J-like domain 1
BnaA06g05380D	-	3057631:3059367	chrA06	9.05	20464	180	cytoplasmic	WGD or segmental	Fatty Acid Elongation & Wax Biosynthesis	AT1G09330		unknown protein; FUNCTIONS IN: molecular_function unknown; INVOLVED IN: biological_process unknown;LOCATED IN: integral to membrane; EXPRESSED IN: 24 plant structures; EXPRESSED DURING: 15 growth stages; CONTAINS InterPro DOMAIN/s: Protein of unknown function DUF846, eukaryotic(InterPro:IPR008564); Has 518 Blast hits to 518 proteins in 206 species: Archae - 0; Bacteria - 0; Metazoa - 193; Fungi- …
BnaA06g06030D	+	3317896:3322174	chrA06	6.49	58463.1	536	chloroplast	WGD or segmental	Fatty Acid Synthesis	AT5G35360	CAC2	acetyl Co-enzyme a carboxylase biotin carboxylase subunit
BnaA06g06290D	+	3429849:3433824	chrA06	6.06	73123.9	640	ER	WGD or segmental	Oxylipin Metabolism 2	AT3G01420	ALPHA-DOX1, DOX1, DIOX1, PADOX-1	Peroxidase superfamily protein
BnaA06g06710D	-	3600138:3603937	chrA06	8.95	85983	759	cytoplasmic	WGD or segmental	Phospholipid Signaling	AT1G10900		Phosphatidylinositol-4-phosphate 5-kinase family protein
BnaA06g07520D	+	4042406:4047292	chrA06	5.8	137609	1216	mitochondrial	WGD or segmental	Unknown	AT1G13210	ACA.l	autoinhibited Ca2+/ATPase II
BnaA06g08020D	+	4279231:4281485	chrA06	9.18	52749	466	ER	WGD or segmental	Triacylglycerol Biosynthesis, Eukaryotic Phospholipid Synthesis & Editing	AT1G12640		MBOAT (membrane bound O-acyl transferase) family protein
BnaA06g08550D	-	4615064:4618500	chrA06	6.85	42813.4	383	cytoplasmic	WGD or segmental	Eukaryotic Phospholipid Synthesis & Editing	AT1G13560	AAPT1, ATAAPT1	aminoalcoholphosphotransferase 1
BnaA06g09070D	-	4915487:4916991	chrA06	7.23	29999.7	261	ER	WGD or segmental	Sphingolipid Biosynthesis 1	AT1G14290	SBH2	sphingoid base hydroxylase 2
BnaA06g10040D	+	5328016:5328891	chrA06	6.84	20220.6	184	nuclear	WGD or segmental	Fatty Acid Elongation & Wax Biosynthesis, Cutin Synthesis & Transport 1	AT1G15360	SHN1, WIN1	Integrase-type DNA-binding superfamily protein
BnaA06g10760D	+	5651550:5654304	chrA06	6.04	37385.1	330	cytoplasmic	WGD or segmental	Fatty Acid Synthesis, Cutin Synthesis & Transport 1	AT1G16060	ADAP	ARIA-interacting double AP2 domain protein
BnaA06g11630D	+	6037886:6042319	chrA06	7.04	90614.8	793	nuclear	WGD or segmental	Phospholipid Signaling	AT1G17340		Phosphoinositide phosphatase family protein
BnaA06g12060D	+	6252908:6256575	chrA06	9.01	75380.2	676	cytoplasmic	WGD or segmental	Fatty Acid Elongation & Wax Biosynthesis, Cutin Synthesis & Transport 1, Suberin Synthesis & Transport 1	AT1G17840	WBC11, ABCG11, DSO, COF1, ATWBC11	white-brown complex homolog protein 11
BnaA06g13320D	-	6972436:6976972	chrA06	6.22	116148	1049	cytoplasmic	WGD or segmental	Prokaryotic Galactolipid, Sulfolipid, & Phospholipid Synthesis 1	AT1G19220	ARF19, IAA22, ARF11	auxin response factor 19
BnaA06g13570D	+	7109926:7111960	chrA06	9.07	55158.7	495	Golgi apparatus	WGD or segmental	Fatty Acid Elongation & Wax Biosynthesis, Suberin Synthesis & Transport 1	AT1G19440	KCS4	3-ketoacyl-CoA synthase 4
BnaA06g13800D	-	7343605:7346351	chrA06	5.29	43579.3	392	cytoplasmic	WGD or segmental	Oxylipin Metabolism 1	AT1G19640	JMT	jasmonic acid carboxyl methyltransferase
BnaA06g16100D	+	8942932:8946570	chrA06	9.59	60934.3	538	cytoplasmic	WGD or segmental	Fatty Acid Elongation & Wax Biosynthesis	AT3G49210		O-acyltransferase (WSD1-like) family protein
BnaA06g16240D	-	9029661:9032154	chrA06	5.88	54019.8	471	ER	WGD or segmental	Oxylipin Metabolism 1,Oxylipin Metabolism 2	AT3G49050		alpha/beta-Hydrolases superfamily protein
BnaA06g16340D	-	9164382:9166751	chrA06	6.5	48103.8	432	cytoplasmic	WGD or segmental	Cutin Synthesis & Transport 1	AT3G48720		HXXXD-type acyl-transferase family protein
BnaA06g18840D	-	11090057:11093708	chrA06	8.43	55985.2	496	cytoplasmic	WGD or segmental	Fatty Acid Elongation & Wax Biosynthesis, Suberin Synthesis & Transport 1	AT3G44550	FAR5	fatty acid reductase 5
BnaA06g19060D	+	11394853:11397779	chrA06	8.77	54003.2	489	ER	WGD or segmental	Sphingolipid Biosynthesis 1	AT3G48780	ATSPT1, SPT1	serine palmitoyltransferase 1
BnaA06g19780D	-	12332682:12335793	chrA06	8.75	55979.3	493	cytoplasmic	Proximal	Fatty Acid Elongation & Wax Biosynthesis, Suberin Synthesis & Transport 1	AT3G44540	FAR4	fatty acid reductase 4
BnaA06g20560D	+	14124588:14128541	chrA06	7.64	35318.3	310	ER	WGD or segmental	Triacylglycerol Biosynthesis	AT3G47360	ATHSD3, HSD3	hydroxysteroid dehydrogenase 3
BnaA06g21510D	+	14929835:14930360	chrA06	3.94	16103.4	148	extracellular	WGD or segmental	Fatty Acid Elongation & Wax Biosynthesis	AT5G62065		Bifunctional inhibitor/lipid-transfer protein/seed storage 2S albumin superfamily protein
BnaA06g22880D	+	16021031:16024591	chrA06	8.61	79300.5	714	ER	WGD or segmental	Phospholipid Signaling	AT5G63770	ATDGK2, DGK2	diacylglycerol kinase 2
BnaA06g23220D	-	16163867:16170987	chrA06	5.44	126388	1122	nuclear	WGD or segmental	Phospholipid Signaling	AT5G64070	PI-4KBETA1, PI4KBETA1	phosphatidylinositol 4-OH kinase beta1
BnaA06g23230D	-	16171673:16173109	chrA06	7.59	18223.2	182	ER	WGD or segmental	Fatty Acid Elongation & Wax Biosynthesis	AT5G64080		Bifunctional inhibitor/lipid-transfer protein/seed storage 2S albumin superfamily protein
BnaA06g24040D	-	16613640:16616541	chrA06	8.93	77360.2	690	cytoplasmic	WGD or segmental	Triacylglycerol & Fatty Acid Degradation	AT5G65110	ACX2, ATACX2	acyl-CoA oxidase 2
BnaA06g25540D	-	17669173:17670116	chrA06	8.73	29871.5	278	cytoplasmic	WGD or segmental	Fatty Acid Synthesis	AT3G55290		NAD(P)-binding Rossmann-fold superfamily protein
BnaA06g26190D	-	18054678:18059013	chrA06	8.59	83633.6	765	chloroplast	WGD or segmental	Sphingolipid Biosynthesis 1, Sphingolipid Biosynthesis 2	AT5G23450	ATLCBK1, LCBK1	long-chain base (LCB) kinase 1
BnaA06g26500D	-	18209925:18212495	chrA06	5.46	51815.6	470	cytoplasmic	WGD or segmental	Cutin Synthesis & Transport 1	AT5G23940	EMB3009, PEL3, DCR	HXXXD-type acyl-transferase family protein
BnaA06g26760D	-	18374269:18377218	chrA06	5	63669.3	574	cytoplasmic	WGD or segmental	Phospholipid Signaling	AT5G24240		Phosphatidylinositol 3- and 4-kinase ;Ubiquitin family protein
BnaA06g27670D	+	19041958:19043596	chrA06	9.28	21421.3	189	mitochondrial	WGD or segmental	Fatty Acid Elongation & Wax Biosynthesis, Cutin Synthesis & Transport 1, Suberin Synthesis & Transport 1	AT5G25390	SHN2	Integrase-type DNA-binding superfamily protein
BnaA06g28680D	-	19660381:19664851	chrA06	6.72	77023.1	699	peroxisomal	WGD or segmental	Triacylglycerol & Fatty Acid Degradation	AT5G27600	LACS7, ATLACS7	long-chain acyl-CoA synthetase 7
BnaA06g31220D	-	21003823:21005447	chrA06	6.76	37076.2	333	cytoplasmic	WGD or segmental	Fatty Acid Elongation & Wax Biosynthesis	AT3G28910	ATMYB30, MYB30	myb domain protein 30
BnaA06g31230D	-	21005875:21007525	chrA06	6.76	37125.3	333	cytoplasmic	Tandem	Fatty Acid Elongation & Wax Biosynthesis	AT3G28910	ATMYB30, MYB30	myb domain protein 30
BnaA06g31810D	-	21300778:21305370	chrA06	6.56	135942	1195	Golgi apparatus	WGD or segmental	Unknown	AT3G27870		ATPase E1-E2 type family protein / haloacid dehalogenase-like hydrolase family protein
BnaA06g31920D	-	21361212:21369790	chrA06	6.3	203803	1844	cytoplasmic	WGD or segmental	Fatty Acid Elongation & Wax Biosynthesis	AT3G27670	RST1	ARM repeat superfamily protein
BnaA06g32660D	+	21700937:21703271	chrA06	4.83	35704.7	315	cytoplasmic	WGD or segmental	Triacylglycerol Biosynthesis	AT3G26790	FUS3	AP2/B3-like transcriptional factor family protein
BnaA06g33300D	-	22039219:22041372	chrA06	8.96	49581.9	477	chloroplast	WGD or segmental	Fatty Acid Synthesis	AT3G25860	LTA2, PLE2	2-oxoacid dehydrogenases acyltransferase family protein
BnaA06g33410D	-	22115496:22116492	chrA06	8.57	27425.1	252	chloroplast	WGD or segmental	Oxylipin Metabolism 1,Oxylipin Metabolism 2	AT3G25770	AOC2	allene oxide cyclase 2
BnaA06g33490D	+	22230482:22233106	chrA06	9.29	74044.8	665	cytoplasmic	WGD or segmental	Fatty Acid Elongation & Wax Biosynthesis	AT3G25620		ABC-2 type transporter family protein
BnaA06g33510D	+	22241629:22247039	chrA06	5.62	136830	1203	mitochondrial	WGD or segmental	Unknown	AT3G25610		ATPase E1-E2 type family protein / haloacid dehalogenase-like hydrolase family protein
BnaA06g33540D	-	22263799:22266735	chrA06	6.85	43032.7	385	plasma membrane	WGD or segmental	Eukaryotic Phospholipid Synthesis & Editing"	AT3G25585	AAPT2, ATAAPT2	aminoalcoholphosphotransferase
BnaA06g33610D	-	22312561:22315554	chrA06	5.77	68993.1	616	cytoplasmic	WGD or segmental	Phospholipid Signaling	AT2G03890	ATPI4K GAMMA 7, UBDK GAMMA 7, PI4K GAMMA 7	phosphoinositide 4-kinase gamma 7
BnaA06g35100D	+	23178693:23179882	chrA06	7.2	35487	316	Golgi apparatus	WGD or segmental	Prokaryotic Galactolipid, Sulfolipid, & Phospholipid Synthesis 1,Eukaryotic Galactolipid & Sulfolipid Synthesis,Mitochondrial Lipopolysaccharide Synthesis,Phospholipid Signaling	AT2G01180	ATPAP1, PAP1, LPP1, ATLPP1	phosphatidic acid phosphatase 1
BnaA06g35290D	+	23251803:23254244	chrA06	7.25	37754	334	cytoplasmic	WGD or segmental	Unknown	AT5G47730		Sec14p-like phosphatidylinositol transfer family protein
BnaA06g36060D	+	23653374:23656437	chrA06	7.6	49680.3	469	chloroplast	WGD or segmental	Fatty Acid Synthesis	AT5G46290	KASI, KAS1	3-ketoacyl-acyl carrier protein synthase I
BnaA06g36230D	-	23753782:23760577	chrA06	5.77	124195	1102	cytoplasmic	WGD or segmental	Unknown	AT5G44240	ALA2	aminophospholipid ATPase 2
BnaA06g36250D	-	23764967:23767356	chrA06	5.97	41363.7	375	nuclear	WGD or segmental	Prokaryotic Galactolipid, Sulfolipid, & Phospholipid Synthesis 1	AT5G44190	GLK2, ATGLK2, GPRI2	GOLDEN2-like 2
BnaA06g37030D	+	24166246:24169943	chrA06	5.01	92388.7	840	nuclear	WGD or segmental	Prokaryotic Galactolipid, Sulfolipid, & Phospholipid Synthesis 1, Eukaryotic Galactolipid & Sulfolipid Synthesis, Triacylglycerol Biosynthesis, Eukaryotic Phospholipid Synthesis & Editing	AT5G42870	ATPAH2, PAH2	phosphatidic acid phosphohydrolase 2
BnaA06g38300D	-	474223:477298	chrA06_random	9.1	49728.4	426	Golgi apparatus	Dispersed	Eukaryotic Phospholipid Synthesis & Editing	AT1G15110		phosphatidyl serine synthase family protein
BnaA06g38530D	+	584030:585262	chrA06_random	9.12	37801.2	352	chloroplast	Dispersed	Fatty Acid Synthesis,Prokaryotic Galactolipid, Sulfolipid, & Phospholipid Synthesis 1,Eukaryotic Galactolipid & Sulfolipid Synthesis,Lipid Trafficking	AT1G19800	TGD1	trigalactosyldiacylglycerol 1
BnaA06g40130D	-	1889137:1891119	chrA06_random	6.4	34776	312	Golgi apparatus	Dispersed	Unknown	AT5G47330		alpha/beta-Hydrolases superfamily protein
BnaA06g40560D	+	2085286:2086842	chrA06_random	9.38	58768.7	518	ER	Tandem	Fatty Acid Elongation & Wax Biosynthesis	AT4G32170	CYP96A2	cytochrome P450, family 96, subfamily A, polypeptide 2
BnaA06g40570D	+	2087617:2089026	chrA06_random	6.3	53648.9	469	cytoplasmic	Tandem	Fatty Acid Elongation & Wax Biosynthesis	AT1G47620	CYP96A8	cytochrome P450, family 96, subfamily A, polypeptide 8
BnaA06g40580D	-	2090789:2092336	chrA06_random	6.3	58653.1	515	ER	Tandem	Fatty Acid Elongation & Wax Biosynthesis	AT4G39490	CYP96A10	cytochrome P450, family 96, subfamily A, polypeptide 10
BnaA06g40600D	-	2100513:2102045	chrA06_random	7.96	58010.5	510	ER	Tandem	Fatty Acid Elongation & Wax Biosynthesis	AT4G39480	CYP96A9	cytochrome P450, family 96, subfamily A, polypeptide 9
BnaA06g40820D	-	2191052:2193093	chrA06_random	8.85	57621.5	502	cytoplasmic	Dispersed	Phospholipid Signaling	AT4G38530	ATPLC1, PLC1	phospholipase C1
BnaA07g00410D	+	314621:317331	chrA07	6.97	49245.5	450	cytoplasmic	WGD or segmental	Phospholipid Signaling	AT2G20570	GPRI1	GBF's pro-rich region-interacting factor 1
BnaA07g00870D	-	614478:617853	chrA07	8.91	58652.2	521	ER	WGD or segmental	Sphingolipid Biosynthesis 2	AT2G19880		Nucleotide-diphospho-sugar transferases superfamily protein
BnaA07g01090D	-	752550:754051	chrA07	8.57	15983.6	145	extracellular	WGD or segmental	Phospholipid Signaling"	AT2G19690	PLA2-BETA	phospholipase A2-beta
BnaA07g01550D	+	1225195:1228518	chrA07	6.55	53146	482	cytoplasmic	WGD or segmental	Phospholipid Signaling	AT2G18730	ATDGK3, DGK3	diacylglycerol kinase 3
BnaA07g03590D	+	3247926:3250012	chrA07	9.18	57081.3	507	cytoplasmic	WGD or segmental	Fatty Acid Elongation & Wax Biosynthesis	AT2G16280	KCS9	3-ketoacyl-CoA synthase 9
BnaA07g03890D	-	3623829:3626047	chrA07	5.72	44653.4	395	ER	WGD or segmental	Triacylglycerol & Fatty Acid Degradation	AT2G15230	ATLIP1, LIP1	lipase 1
BnaA07g04370D	-	4614183:4616814	chrA07	9.29	38986.3	369	chloroplast	WGD or segmental	Fatty Acid Synthesis	AT2G05990	MOD1, ENR1	NAD(P)-binding Rossmann-fold superfamily protein
BnaA07g04530D	+	4946798:4949053	chrA07	9.3	50846.5	456	mitochondrial	WGD or segmental	Mitochondrial Phospholipid Synthesis,Mitochondrial Lipopolysaccharide Synthesis	AT2G04560		transferases, transferring glycosyl groups
BnaA07g05070D	+	5487124:5489235	chrA07	6.43	40691	362	chloroplast	WGD or segmental	Fatty Acid Synthesis, Fatty Acid Elongation, Desaturation & Export From Plastid, Prokaryotic Galactolipid, Sulfolipid, & Phospholipid Synthesis 1	AT3G25110	AtFaTA, FaTA	fatA acyl-ACP thioesterase
BnaA07g06180D	-	6480085:6483104	chrA07	5.36	47263.1	426	cytoplasmic	WGD or segmental	Fatty Acid Elongation & Wax Biosynthesis	AT3G23840		HXXXD-type acyl-transferase family protein
BnaA07g06420D	-	6744514:6749747	chrA07	6.12	97224.4	861	cytoplasmic	WGD or segmental	Unknown	AT3G23530		Cyclopropane-fatty-acyl-phospholipid synthase
BnaA07g08500D	+	8606870:8610498	chrA07	5.79	40041.9	349	chloroplast	WGD or segmental	Triacylglycerol Biosynthesis	AT1G28300	LEC2	AP2/B3-like transcriptional factor family protein
BnaA07g09030D	+	8976725:8979359	chrA07	8.96	33822.2	321	mitochondrial	WGD or segmental	Fatty Acid Synthesis	AT1G24360		NAD(P)-binding Rossmann-fold superfamily protein
BnaA07g10050D	+	9595327:9596934	chrA07	9.32	22950	203	cytoplasmic	WGD or segmental	Triacylglycerol Biosynthesis	AT1G23240		Caleosin-related family protein
BnaA07g10360D	+	9830079:9835236	chrA07	6.09	102552	912	cytoplasmic	WGD or segmental	Phospholipid Signaling	AT1G22620	ATSAC1	Phosphoinositide phosphatase family protein
BnaA07g10770D	+	10129311:10131376	chrA07	5.96	25381.4	231	cytoplasmic	WGD or segmental	Triacylglycerol Biosynthesis	AT1G21970	LEC1, EMB 212, EMB212, NF-YB9	Histone superfamily protein
BnaA07g10790D	+	10137901:10139435	chrA07	9.62	44452.6	397	Golgi apparatus	WGD or segmental	Phospholipid Signaling	AT1G21920		Histone H3 K4-specific methyltransferase SET7/9 family protein
BnaA07g11700D	+	10834776:10837191	chrA07	5.14	43679.7	393	nuclear	WGD or segmental	Oxylipin Metabolism 1	AT1G19640	JMT	jasmonic acid carboxyl methyltransferase
BnaA07g12610D	-	11357865:11359007	chrA07	9	28999.2	266	chloroplast	WGD or segmental	Prokaryotic Galactolipid, Sulfolipid, & Phospholipid Synthesis 1,Eukaryotic Galactolipid & Sulfolipid Synthesis,Mitochondrial Lipopolysaccharide Synthesis,Phospholipid Signaling	AT5G66450		Phosphatidic acid phosphatase (PAP2) family protein
BnaA07g12860D	+	11507736:11510291	chrA07	4.99	43471.2	382	cytoplasmic	WGD or segmental	Eukaryotic Phospholipid Synthesis & Editing	AT2G26830	emb1187	Protein kinase superfamily protein
BnaA07g13050D	+	11678162:11680139	chrA07	4.67	17978.5	175	extracellular	WGD or segmental	Fatty Acid Elongation & Wax Biosynthesis	AT2G27130		Bifunctional inhibitor/lipid-transfer protein/seed storage 2S albumin superfamily protein
BnaA07g13590D	+	11992519:11996436	chrA07	9.2	90594.9	816	cytoplasmic	WGD or segmental	Fatty Acid Elongation & Wax Biosynthesis	AT2G28070		ABC-2 type transporter family protein
BnaA07g14680D	+	12894163:12896081	chrA07	8.86	48037.2	416	nuclear	WGD or segmental	Phospholipid Signaling	AT5G39400	ATPTEN1, PTEN1	Calcium/lipid-binding (CaLB) phosphatase
BnaA07g14720D	+	12914464:12921009	chrA07	5.53	184037	1644	cytoplasmic	WGD or segmental	Fatty Acid Elongation & Wax Biosynthesis	AT5G39500	GNL1, ERMO1	GNOM-like 1
BnaA07g14960D	-	13061213:13062594	chrA07	9.3	21284.4	200	plasma membrane	WGD or segmental	Triacylglycerol Biosynthesis	AT5G40420	OLEO2, OLE2	oleosin 2
BnaA07g15060D	-	13138694:13141019	chrA07	6.42	38878	356	cytoplasmic	WGD or segmental	Prokaryotic Galactolipid, Sulfolipid, & Phospholipid Synthesis 1	AT5G40610		NAD-dependent glycerol-3-phosphate dehydrogenase family protein
BnaA07g15220D	+	13234797:13236562	chrA07	5.34	49332.7	444	cytoplasmic	WGD or segmental	Suberin Synthesis & Transport 1, Suberin Synthesis & Transport 2	AT5G41040		HXXXD-type acyl-transferase family protein
BnaA07g16240D	+	13808789:13812767	chrA07	5.61	73354.6	649	nuclear	WGD or segmental	Fatty Acid Elongation & Wax Biosynthesis	AT3G54010	PAS1, DEI1	FKBP-type peptidyl-prolyl cis-trans isomerase family protein
BnaA07g16350D	+	13870810:13874975	chrA07	5.35	46901.9	416	chloroplast	WGD or segmental	Fatty Acid Synthesis,Triacylglycerol Biosynthesis	AT3G54320	WRI1, WRI, ASML1	Integrase-type DNA-binding superfamily protein
BnaA07g16580D	-	14005176:14006921	chrA07	8.67	50363.3	466	mitochondrial	WGD or segmental	Oxylipin Metabolism 1	AT3G54950	PLP7, PLA IIIA	patatin-like protein 6
BnaA07g16640D	-	14037791:14040835	chrA07	8.31	78741.9	707	cytoplasmic	WGD or segmental	Fatty Acid Elongation & Wax Biosynthesis	AT3G55110		ABC-2 type transporter family protein
BnaA07g16940D	-	14306428:14308968	chrA07	6.8	61600.7	549	chloroplast	WGD or segmental	Fatty Acid Elongation & Wax Biosynthesis	AT3G56700	FAR6	fatty acid reductase 6
BnaA07g17190D	-	14422966:14425992	chrA07	6.63	88029.5	786	ER	WGD or segmental	Triacylglycerol & Fatty Acid Degradation, Oxylipin Metabolism 1	AT3G57140	SDP1-LIKE	sugar-dependent 1-like
BnaA07g17400D	+	14574937:14578146	chrA07	9.3	43855.3	391	ER	WGD or segmental	Eukaryotic Phospholipid Synthesis & Editing"	AT3G57650	LPAT2	lysophosphatidyl acyltransferase 2
BnaA07g17850D	+	14792434:14794752	chrA07	6.74	45343.6	411	plasma membrane	WGD or segmental	Prokaryotic Galactolipid, Sulfolipid, & Phospholipid Synthesis 1, Eukaryotic Galactolipid & Sulfolipid Synthesis,Sphingolipid Biosynthesis 1, Phospholipid Signaling	AT3G58490		Phosphatidic acid phosphatase (PAP2) family protein
BnaA07g17900D	-	14805851:14806586	chrA07	8.88	14805.2	135	cytoplasmic	WGD or segmental	Fatty Acid Elongation & Wax Biosynthesis	AT3G58550		Bifunctional inhibitor/lipid-transfer protein/seed storage 2S albumin superfamily protein
BnaA07g18510D	-	15070618:15077144	chrA07	6.31	179454	1628	cytoplasmic	WGD or segmental	Phospholipid Signaling	AT3G59770	SAC9	sacI homology domain-containing protein / WW domain-containing protein
BnaA07g18630D	+	15140584:15142647	chrA07	5.08	36599.1	333	extracellular	WGD or segmental	Unknown	AT3G60340		alpha/beta-Hydrolases superfamily protein
BnaA07g18950D	+	15269291:15273212	chrA07	6.21	85415.5	780	nuclear	WGD or segmental	Fatty Acid Elongation & Wax Biosynthesis	AT3G61150	HDG1, HD-GL2-1	homeodomain GLABROUS 1
BnaA07g19600D	-	15618498:15622489	chrA07	5.53	103095	904	chloroplast	WGD or segmental	Oxylipin Metabolism 1,Oxylipin Metabolism 2	AT3G45140	LOX2, ATLOX2	lipoxygenase 2
BnaA07g19880D	-	15772835:15775302	chrA07	5.62	56561.9	522	cytoplasmic	WGD or segmental	Eukaryotic Phospholipid Synthesis & Editing	AT1G80460	NHO1, GLI1	Actin-like ATPase superfamily protein
BnaA07g20190D	-	15897935:15900231	chrA07	5.99	44654.2	399	plasma membrane	WGD or segmental	Eukaryotic Phospholipid Synthesis & Editing	AT1G80950		Phospholipid/glycerol acyltransferase family protein
BnaA07g20920D	+	16300672:16304048	chrA07	6.25	75991.5	693	ER	WGD or segmental	Fatty Acid Synthesis, Fatty Acid Elongation, Desaturation & Export From Plastid, Prokaryotic Galactolipid, Sulfolipid, & Phospholipid Synthesis 1	AT1G77590	LACS9	long chain acyl-CoA synthetase 9
BnaA07g21920D	-	16884805:16886033	chrA07	8.25	43263.5	380	ER	WGD or segmental	Triacylglycerol Biosynthesis, Eukaryotic Phospholipid Synthesis & Editing	AT1G75020	LPAT4	lysophosphatidyl acyltransferase 4
BnaA07g21940D	+	16894274:16898001	chrA07	8.49	58072.3	546	chloroplast	WGD or segmental	Fatty Acid Synthesis, Fatty Acid Elongation, Desaturation & Export From Plastid	AT1G74960	FAB1	fatty acid biosynthesis 1
BnaA07g22350D	-	17092720:17095035	chrA07	7.13	47255.7	412	peroxisomal	WGD or segmental	Unknown	AT1G74210		PLC-like phosphodiesterases superfamily protein
BnaA07g22360D	-	17096334:17098495	chrA07	8.86	45572.9	397	peroxisomal	Tandem	Unknown	AT1G74210		PLC-like phosphodiesterases superfamily protein
BnaA07g22570D	+	17182003:17186538	chrA07	6.36	72110.4	631	ER	WGD or segmental	Oxylipin Metabolism 2	AT1G73680	ALPHA DOX2	alpha dioxygenase
BnaA07g22620D	-	17216972:17221981	chrA07	5.57	57882.6	506	cytoplasmic	WGD or segmental	Eukaryotic Phospholipid Synthesis & Editing	AT1G73600		S-adenosyl-L-methionine-dependent methyltransferases superfamily protein
BnaA07g22630D	+	17226619:17228754	chrA07	7.47	15649.6	148	extracellular	WGD or segmental	Fatty Acid Elongation & Wax Biosynthesis	AT1G73560		Bifunctional inhibitor/lipid-transfer protein/seed storage 2S albumin superfamily protein
BnaA07g22650D	-	17238340:17242431	chrA07	9.62	51152.1	465	mitochondrial	WGD or segmental	Triacylglycerol & Fatty Acid Degradation	AT1G73480		alpha/beta-Hydrolases superfamily protein
BnaA07g22900D	-	17335721:17339388	chrA07	9.78	66532.4	602	ER	WGD or segmental	Cutin Synthesis & Transport 1,Suberin Synthesis & Transport 1	AT1G72970	HTH, EDA17	Glucose-methanol-choline (GMC) oxidoreductase family protein
BnaA07g23320D	+	17547772:17556629	chrA07	8.88	71746.8	650	cytoplasmic	WGD or segmental	Fatty Acid Elongation & Wax Biosynthesis	AT1G71960	ABCG25, ATABCG25	ATP-binding casette family G25
BnaA07g23630D	+	17735853:17737208	chrA07	8.79	50367.3	451	extracellular	WGD or segmental	Fatty Acid Elongation & Wax Biosynthesis	AT1G71160	KCS7	3-ketoacyl-CoA synthase 7
BnaA07g23760D	-	17818286:17824194	chrA07	8.92	25983.7	231	ER	WGD or segmental	Triacylglycerol Biosynthesis	AT1G70670		Caleosin-related family protein
BnaA07g24360D	+	18230073:18234258	chrA07	7.12	33911.6	289	cytoplasmic	WGD or segmental	Triacylglycerol Biosynthesis	AT1G69120	AP1, AGL7	K-box region and MADS-box transcription factor family protein
BnaA07g24470D	+	18330075:18334590	chrA07	6.36	136155	1199	nuclear	WGD or segmental	Unknown	AT1G68710		ATPase E1-E2 type family protein / haloacid dehalogenase-like hydrolase family protein
BnaA07g24600D	+	18410804:18413395	chrA07	9.03	56362	497	ER	Proximal	Fatty Acid Elongation & Wax Biosynthesis, Suberin Synthesis & Transport 1	AT1G68530	CUT1, POP1, CER6, G2, KCS6	3-ketoacyl-CoA synthase 6
BnaA07g24850D	-	18545383:18547177	chrA07	8.73	26371.2	230	plasma membrane	WGD or segmental	Eukaryotic Phospholipid Synthesis & Editing	AT1G68000	ATPIS1, ATPIS, PIS1	phosphatidylinositol synthase 1
BnaA07g24960D	-	18670570:18675417	chrA07	8.11	104781	918	mitochondrial	WGD or segmental	Oxylipin Metabolism 1,Oxylipin Metabolism 2	AT1G67560	LOX6	PLAT/LH2 domain-containing lipoxygenase family protein
BnaA07g25210D	+	18810377:18815442	chrA07	5.66	60441.4	556	cytoplasmic	WGD or segmental	Suberin Synthesis & Transport 1	AT1G65060	4CL3	4-coumarate:CoA ligase 3
BnaA07g25340D	-	18869601:18875133	chrA07	6.3	104942	948	cytoplasmic	WGD or segmental	Phospholipid Signaling	AT1G65580	FRA3	Endonuclease/exonuclease/phosphatase family protein
BnaA07g26670D	+	19534477:19536662	chrA07	9.6	35700.7	318	ER	WGD or segmental	Fatty Acid Elongation & Wax Biosynthesis, Suberin Synthesis & Transport 1	AT1G67730	YBR159, KCR1, ATKCR1	beta-ketoacyl reductase 1
BnaA07g26760D	+	19585759:19587306	chrA07	8.6	26080.8	229	plasma membrane	Proximal	Eukaryotic Phospholipid Synthesis & Editing	AT1G68000	ATPIS1, ATPIS, PIS1	phosphatidylinositol synthase 1
BnaA07g27360D	-	19888994:19893857	chrA07	6.21	136380	1202	mitochondrial	WGD or segmental	Unknown	AT1G68710		ATPase E1-E2 type family protein / haloacid dehalogenase-like hydrolase family protein
BnaA07g27710D	-	20115940:20119823	chrA07	7.7	30192.3	256	cytoplasmic	WGD or segmental	Triacylglycerol Biosynthesis	AT1G69120	AP1, AGL7	K-box region and MADS-box transcription factor family protein
BnaA07g27740D	-	20144971:20146565	chrA07	9.66	19745.5	180	cytoplasmic	Singleton	Triacylglycerol Biosynthesis	AT1G69180	CRC	Plant-specific transcription factor YABBY family protein
BnaA07g28220D	-	20389068:20390766	chrA07	6.38	29760.3	260	ER	WGD or segmental	Sphingolipid Biosynthesis 1	AT1G69640	SBH1	sphingoid base hydroxylase 1
BnaA07g28790D	+	20752829:20754549	chrA07	7.79	21634.4	192	cytoplasmic	WGD or segmental	Triacylglycerol Biosynthesis	AT1G70670		Caleosin-related family protein
BnaA07g29040D	+	20894378:20900619	chrA07	5.34	169713	1514	cytoplasmic	WGD or segmental	Phospholipid Signaling	AT1G71010	FAB1C	FORMS APLOID AND BINUCLEATE CELLS 1C
BnaA07g29470D	+	21091605:21093555	chrA07	4.88	40222.4	346	cytoplasmic	WGD or segmental	Triacylglycerol Biosynthesis, Eukaryotic Phospholipid Synthesis & Editing	AT1G71697	ATCK1, CK, CK1	choline kinase 1
BnaA07g30400D	+	21538608:21543232	chrA07	7.26	138667	1226	mitochondrial	WGD or segmental	Unknown	AT1G72700		ATPase E1-E2 type family protein / haloacid dehalogenase-like hydrolase family protein
BnaA07g30570D	-	21618376:21620505	chrA07	9.13	60330.9	547	extracellular	WGD or segmental	Suberin Synthesis & Transport 1	AT1G73050		Glucose-methanol-choline (GMC) oxidoreductase family protein
BnaA07g30940D	-	21763999:21764890	chrA07	6.79	15478.2	146	ER	WGD or segmental	Fatty Acid Elongation & Wax Biosynthesis	AT1G73560		Bifunctional inhibitor/lipid-transfer protein/seed storage 2S albumin superfamily protein
BnaA07g31060D	-	21841165:21842010	chrA07	4.86	19621.7	192	ER	WGD or segmental	Fatty Acid Elongation & Wax Biosynthesis	AT1G73890		Bifunctional inhibitor/lipid-transfer protein/seed storage 2S albumin superfamily protein
BnaA07g31350D	+	21945961:21948563	chrA07	9.04	48203.1	420	peroxisomal	WGD or segmental	Unknown	AT1G74210		PLC-like phosphodiesterases superfamily protein
BnaA07g31430D	+	21968132:21970197	chrA07	5.59	40185.9	346	cytoplasmic	WGD or segmental	Triacylglycerol Biosynthesis, Eukaryotic Phospholipid Synthesis & Editing	AT1G74320		Protein kinase superfamily protein
BnaA07g31890D	-	22144732:22148679	chrA07	7.12	56788.6	536	chloroplast	WGD or segmental	Fatty Acid Synthesis, Fatty Acid Elongation, Desaturation & Export From Plastid	AT1G74960	FAB1	fatty acid biosynthesis 1
BnaA07g32390D	-	22465361:22467705	chrA07	7.63	32764.5	299	cytoplasmic	WGD or segmental	Triacylglycerol & Fatty Acid Degradation	AT1G76150	ECH2, ATECH2	enoyl-CoA hydratase 2
BnaA07g34320D	+	23375733:23377501	chrA07	9.28	32049.5	287	mitochondrial	WGD or segmental	Eukaryotic Phospholipid Synthesis & Editing	AT1G78690		Phospholipid/glycerol acyltransferase family protein
BnaA07g35130D	-	23727755:23730811	chrA07	8.75	35634.5	314	nuclear	WGD or segmental	Fatty Acid Synthesis, Cutin Synthesis & Transport 1	AT1G79700		Integrase-type DNA-binding superfamily protein
BnaA07g35160D	+	23739890:23742255	chrA07	6.35	43113.7	381	Golgi apparatus	WGD or segmental	Eukaryotic Phospholipid Synthesis & Editing	AT1G80950		Phospholipid/glycerol acyltransferase family protein
BnaA07g35620D	+	23882781:23885118	chrA07	5.7	56605.9	522	cytoplasmic	WGD or segmental	Eukaryotic Phospholipid Synthesis & Editing	AT1G80460	NHO1, GLI1	Actin-like ATPase superfamily protein
BnaA07g36000D	-	40438:43985	chrA07_random	8.75	57743.8	504	cytoplasmic	Dispersed	Triacylglycerol Biosynthesis	AT2G19450	TAG1, AS11, ABX45, DGAT1, RDS1, ATDGAT	membrane bound O-acyl transferase (MBOAT) family protein
BnaA07g37090D	-	855411:861193	chrA07_random	5.94	128614	1143	mitochondrial	Dispersed	Unknown	AT1G26130		ATPase E1-E2 type family protein / haloacid dehalogenase-like hydrolase family protein
BnaA07g38190D	-	1513317:1515010	chrA07_random	8.5	51341.1	449	cytoplasmic	Dispersed	Sphingolipid Biosynthesis 1	AT3G61580		Fatty acid/sphingolipid desaturase
BnaA07g38980D	-	1935511:1938765	chrA07_random	7.09	72526.9	631	cytoplasmic	Dispersed	Oxylipin Metabolism 2	AT1G73680	ALPHA DOX2	alpha dioxygenase
BnaA08g00250D	-	192025:194461	chrA08	7.64	37063.3	325	cytoplasmic	WGD or segmental	Unknown	AT1G55840		Sec14p-like phosphatidylinositol transfer family protein
BnaA08g00590D	-	369694:371394	chrA08	5.94	21095.2	196	cytoplasmic	WGD or segmental	Fatty Acid Elongation & Wax Biosynthesis	AT1G55260		Bifunctional inhibitor/lipid-transfer protein/seed storage 2S albumin superfamily protein
BnaA08g00600D	-	377627:382857	chrA08	5.18	100692	882	cytoplasmic	WGD or segmental	Triacylglycerol Biosynthesis, Fatty Acid Elongation & Wax Biosynthesis	AT1G55250	HUB2	histone mono-ubiquitination 2
BnaA08g00740D	+	526065:530608	chrA08	6.94	140488	1242	mitochondrial	WGD or segmental	Unknown	AT1G54280		ATPase E1-E2 type family protein / haloacid dehalogenase-like hydrolase family protein
BnaA08g00900D	+	630306:633770	chrA08	5.43	54628.7	514	cytoplasmic	Dispersed	Oxylipin Metabolism 2	AT1G54100	ALDH7B4	aldehyde dehydrogenase 7B4
BnaA08g01230D	-	930798:932564	chrA08	9.43	66201.2	588	cytoplasmic	WGD or segmental	Fatty Acid Elongation & Wax Biosynthesis	AT1G53270		ABC-2 type transporter family protein
BnaA08g01450D	+	1172227:1174431	chrA08	7.75	27691.3	255	cytoplasmic	WGD or segmental	Phospholipid Signaling	AT1G52700		alpha/beta-Hydrolases superfamily protein
BnaA08g03190D	-	2614779:2615810	chrA08	10.01	39352.3	343	plasma membrane	WGD or segmental	Unknown	AT3G51970	ATSAT1, ASAT1, ATASAT1	acyl-CoA sterol acyl transferase 1
BnaA08g04230D	-	3574883:3579754	chrA08	9.07	54951.6	479	ER	WGD or segmental	Triacylglycerol & Fatty Acid Degradation	AT1G45201	ATTLL1, TLL1	triacylglycerol lipase-like 1
BnaA08g05310D	-	5299011:5299975	chrA08	8.48	25633.8	240	nuclear	WGD or segmental	Triacylglycerol & Fatty Acid Degradation	AT4G14440	ATECI3, ECI3, HCD1	3-hydroxyacyl-CoA dehydratase 1
BnaA08g06180D	-	6097579:6107339	chrA08	5.89	248922	2233	cytoplasmic	WGD or segmental	Fatty Acid Elongation & Wax Biosynthesis	AT1G36160	ACC1	acetyl-CoA carboxylase 1
BnaA08g06190D	-	6123873:6125053	chrA08	4.83	30821.5	296	vacuolar	WGD or segmental	Fatty Acid Elongation & Wax Biosynthesis	AT1G36150		Bifunctional inhibitor/lipid-transfer protein/seed storage 2S albumin superfamily protein
BnaA08g06610D	+	6552968:6555477	chrA08	7.08	48634.2	440	peroxisomal	WGD or segmental	Oxylipin Metabolism 1	AT1G33270		Acyl transferase/acyl hydrolase/lysophospholipase superfamily protein
BnaA08g06820D	+	6887219:6888727	chrA08	7.23	57434.8	502	ER	WGD or segmental	Fatty Acid Elongation & Wax Biosynthesis	AT5G52320	CYP96A4	cytochrome P450, family 96, subfamily A, polypeptide 4
BnaA08g06960D	+	6999453:7002171	chrA08	6.03	50051.6	454	chloroplast	WGD or segmental	Prokaryotic Galactolipid, Sulfolipid, & Phospholipid Synthesis 1	AT1G32200	ATS1, ACT1	phospholipid/glycerol acyltransferase family protein
BnaA08g07360D	-	7384878:7387112	chrA08	5.42	40239.2	366	plasma membrane	WGD or segmental	Cutin Synthesis & Transport 1	AT5G33370		GDSL-like Lipase/Acylhydrolase superfamily protein
BnaA08g07670D	+	7597353:7599563	chrA08	5.13	10185.5	92	cytoplasmic	WGD or segmental	Eukaryotic Phospholipid Synthesis & Editing	AT1G31812	ACBP6, ACBP	acyl-CoA-binding protein 6
BnaA08g07860D	-	7722348:7727671	chrA08	5.47	103755	914	cytoplasmic	WGD or segmental	Phospholipid Signaling"	AT1G31480	SGR2	shoot gravitropism 2 (SGR2)
BnaA08g08280D	-	8159684:8163432	chrA08	8.53	51381.1	461	ER	WGD or segmental	Unknown	AT4G17483		alpha/beta-Hydrolases superfamily protein
BnaA08g09710D	-	9197242:9199776	chrA08	5.45	53094.3	476	cytoplasmic	WGD or segmental	Sphingolipid Biosynthesis 1, Sphingolipid Biosynthesis 2	AT4G21534		Diacylglycerol kinase family protein
BnaA08g11130D	-	10187701:10189221	chrA08	9.26	56456.1	506	ER	WGD or segmental	Fatty Acid Elongation & Wax Biosynthesis	AT4G34520	FAE1, KCS18	3-ketoacyl-CoA synthase 18
BnaA08g11140D	-	10193789:10195213	chrA08	9.35	53781.8	474	ER	Tandem	Fatty Acid Elongation & Wax Biosynthesis	AT4G34510	KCS17	3-ketoacyl-CoA synthase 17
BnaA08g11640D	-	10507282:10508723	chrA08	5.21	29024.1	258	cytoplasmic	Dispersed	Suberin Synthesis & Transport 1	AT4G34050	CCoAOMT1	S-adenosyl-L-methionine-dependent methyltransferases superfamily protein
BnaA08g12720D	-	11225540:11226954	chrA08	8.84	37837.6	332	chloroplast	WGD or segmental	Fatty Acid Synthesis	AT4G31050		Biotin/lipoate A/B protein ligase family
BnaA08g12780D	+	11285285:11287841	chrA08	9.06	51023.3	446	cytoplasmic	WGD or segmental	Prokaryotic Galactolipid, Sulfolipid, & Phospholipid Synthesis 2	AT4G30950	FAD6, FADC, SFD4	fatty acid desaturase 6
BnaA08g12850D	-	11307683:11310305	chrA08	9.03	11639.8	112	extracellular	WGD or segmental	Fatty Acid Elongation & Wax Biosynthesis	AT4G30880		Bifunctional inhibitor/lipid-transfer protein/seed storage 2S albumin superfamily protein
BnaA08g13370D	-	11607266:11609231	chrA08	8.23	36525.8	335	mitochondrial	WGD or segmental	Mitochondrial Phospholipid Synthesis,Mitochondrial Lipopolysaccharide Synthesis	AT4G29540		bacterial transferase hexapeptide repeat-containing protein
BnaA08g13410D	+	11621551:11622840	chrA08	8.81	19846.9	186	extracellular	WGD or segmental	Oxylipin Metabolism 1,Oxylipin Metabolism 2,Phospholipid Signaling	AT4G29460		Phospholipase A2 family protein
BnaA08g14190D	-	12104571:12105458	chrA08	8.63	33150.8	295	mitochondrial	WGD or segmental	Prokaryotic Galactolipid, Sulfolipid, & Phospholipid Synthesis 2	AT4G27030	FAD4, FADA	fatty acid desaturase A
BnaA08g14540D	-	12282608:12283829	chrA08	9.15	19515	180	cytoplasmic	WGD or segmental	Triacylglycerol Biosynthesis	AT4G25140	OLEO1, OLE1	oleosin 1
BnaA08g16170D	-	13282964:13291452	chrA08	8.85	164766	1468	ER	WGD or segmental	Triacylglycerol & Fatty Acid Degradation	AT4G39850	PXA1, PED3, CTS, ACN2, AtABCD1	peroxisomal ABC transporter 1
BnaA08g16360D	-	13357396:13358076	chrA08	4.51	25811.2	226	cytoplasmic	WGD or segmental	Sphingolipid Biosynthesis 1, Sphingolipid Biosynthesis 2	AT4G39670		Glycolipid transfer protein (GLTP) family protein
BnaA08g16470D	+	13396131:13397705	chrA08	8.5	60337	524	extracellular	WGD or segmental	Fatty Acid Elongation & Wax Biosynthesis	AT1G47620	CYP96A8	cytochrome P450, family 96, subfamily A, polypeptide 8
BnaA08g16950D	+	13627712:13630114	chrA08	8.41	36078.4	318	peroxisomal	WGD or segmental	Phospholipid Signaling	AT4G38690		PLC-like phosphodiesterases superfamily protein
BnaA08g17030D	+	13661117:13665527	chrA08	8.96	29464.1	259	plasma membrane	WGD or segmental	Eukaryotic Phospholipid Synthesis & Editing	AT4G38570	PIS2	probable CDP-diacylglycerol--inositol 3-phosphatidyltransferase 2
BnaA08g18660D	-	14535430:14538908	chrA08	7.64	59367.6	544	ER	WGD or segmental	Sphingolipid Biosynthesis 2	AT1G27980	DPL1, ATDPL1	dihydrosphingosine phosphate lyase
BnaA08g18690D	-	14545043:14547047	chrA08	7.53	19886	195	vacuolar	WGD or segmental	Fatty Acid Elongation & Wax Biosynthesis, Suberin Synthesis & Transport 3	AT1G27950	LTPG1	glycosylphosphatidylinositol-anchored lipid protein transfer 1
BnaA08g19230D	+	14843949:14846043	chrA08	5.95	35508.4	327	chloroplast	WGD or segmental	Mitochondrial Phospholipid Synthesis	AT1G25145		UDP-3-O-acyl N-acetylglycosamine deacetylase family protein
BnaA08g20770D	+	15558902:15563792	chrA08	6.38	102331	911	cytoplasmic	WGD or segmental	Phospholipid Signaling	AT1G22620	ATSAC1	Phosphoinositide phosphatase family protein
BnaA08g21050D	-	15685792:15689490	chrA08	8.92	83510.5	734	cytoplasmic	WGD or segmental	Phospholipid Signaling	AT1G21980	ATPIP5K1, ATPIPK1, PIP5K1	phosphatidylinositol-4-phosphate 5-kinase 1
BnaA08g21080D	+	15703094:15704980	chrA08	9.33	44492.7	397	Golgi apparatus	Tandem	Phospholipid Signaling	AT1G21920		Histone H3 K4-specific methyltransferase SET7/9 family protein
BnaA08g22150D	+	16205885:16210215	chrA08	6.52	112465	1020	cytoplasmic	WGD or segmental	Prokaryotic Galactolipid, Sulfolipid, & Phospholipid Synthesis 1	AT1G19220	ARF19, IAA22, ARF11	auxin response factor 19
BnaA08g22650D	+	16393345:16396031	chrA08	9.42	42385.9	388	cytoplasmic	WGD or segmental	Triacylglycerol & Fatty Acid Degradation	AT1G18360		alpha/beta-Hydrolases superfamily protein
BnaA08g22860D	-	16473505:16474574	chrA08	9.7	20340.8	209	ER	WGD or segmental	Triacylglycerol Biosynthesis	AT5G07530	GRP17, ATGRP17, ATGRP-7	glycine rich protein 17
BnaA08g22920D	-	16494469:16497818	chrA08	9.14	75656.5	677	cytoplasmic	WGD or segmental	Fatty Acid Elongation & Wax Biosynthesis, Cutin Synthesis & Transport 1, Suberin Synthesis & Transport 1	AT1G17840	WBC11, ABCG11, DSO, COF1, ATWBC11	white-brown complex homolog protein 11
BnaA08g23120D	-	16576625:16580790	chrA08	6.54	103691	919	chloroplast	WGD or segmental	Oxylipin Metabolism 1,Oxylipin Metabolism 2	AT1G17420	LOX3	lipoxygenase 3
BnaA08g24350D	-	17059876:17061123	chrA08	9.02	27177.9	249	chloroplast	WGD or segmental	Oxylipin Metabolism 1,Oxylipin Metabolism 2	AT1G13280	AOC4	allene oxide cyclase 4
BnaA08g24680D	+	17178663:17181086	chrA08	8.11	61756	570	ER	WGD or segmental	Suberin Synthesis & Transport 1	AT1G12570		Glucose-methanol-choline (GMC) oxidoreductase family protein
BnaA08g25460D	-	17513221:17514380	chrA08	6.01	35914.3	322	cytoplasmic	WGD or segmental	Triacylglycerol & Fatty Acid Degradation	AT1G11090		alpha/beta-Hydrolases superfamily protein
BnaA08g25590D	+	17570283:17572839	chrA08	6.51	53076.4	464	plasma membrane	WGD or segmental	Triacylglycerol & Fatty Acid Degradation	AT1G10740		alpha/beta-Hydrolases superfamily protein
BnaA08g25600D	-	17576302:17578645	chrA08	5.46	49968.7	450	cytoplasmic	WGD or segmental	Fatty Acid Elongation & Wax Biosynthesis	AT1G10670	ACLA-1	ATP-citrate lyase A-1
BnaA08g25840D	+	17679978:17682325	chrA08	8.42	25440.4	242	chloroplast	WGD or segmental	Unknown	AT1G10310		NAD(P)-binding Rossmann-fold superfamily protein
BnaA08g26420D	-	17889715:17892635	chrA08	5.28	46794.9	424	cytoplasmic	Proximal	Fatty Acid Elongation & Wax Biosynthesis	AT1G09430	ACLA-3	ATP-citrate lyase A-3
BnaA08g26450D	+	17900748:17902503	chrA08	5.67	41948.2	375	cytoplasmic	WGD or segmental	Oxylipin Metabolism 1	AT1G09400		FMN-linked oxidoreductases superfamily protein
BnaA08g26480D	+	17913389:17915393	chrA08	9.22	20494.1	180	cytoplasmic	WGD or segmental	Fatty Acid Elongation & Wax Biosynthesis	AT1G09330		unknown protein; FUNCTIONS IN: molecular_function unknown; INVOLVED IN: biological_process unknown;LOCATED IN: integral to membrane; EXPRESSED IN: 24 plant structures; EXPRESSED DURING: 15 growth stages; CONTAINS InterPro DOMAIN/s: Protein of unknown function DUF846, eukaryotic(InterPro:IPR008564); Has 518 Blast hits to 518 proteins in 206 species: Archae - 0; Bacteria - 0; Metazoa - 193; Fungi- …
BnaA08g28040D	+	18516857:18519601	chrA08	8.78	47280.2	451	mitochondrial	WGD or segmental	Triacylglycerol & Fatty Acid Degradation	AT2G33150	PKT3, PED1, KAT2	peroxisomal 3-ketoacyl-CoA thiolase 3
BnaA08g28320D	+	18652201:18657360	chrA08	6.11	120957	1099	cytoplasmic	WGD or segmental	Phospholipid Signaling	AT1G05630	AT5PTASE13, 5PTASE13	Endonuclease/exonuclease/phosphatase family protein
BnaA08g28450D	+	18716186:18717752	chrA08	9.24	34942.9	300	cytoplasmic	WGD or segmental	Unknown	AT1G06090		Fatty acid desaturase family protein
BnaA08g28540D	-	18736276:18738166	chrA08	8.68	46546.1	408	cytoplasmic	WGD or segmental	Oxylipin Metabolism 1,Oxylipin Metabolism 2	AT1G06250		alpha/beta-Hydrolases superfamily protein
BnaA08g28580D	-	18743546:18744796	chrA08	9.44	35808.2	301	cytoplasmic	Tandem	Unknown	AT1G06360		Fatty acid desaturase family protein
BnaA08g28600D	-	18758043:18759505	chrA08	9.38	35192.7	299	cytoplasmic	Tandem	Unknown	AT1G06360		Fatty acid desaturase family protein
BnaA08g29110D	-	18953613:18953930	chrA08	5.67	11299.4	105	extracellular	WGD or segmental	Fatty Acid Elongation & Wax Biosynthesis	AT3G57310		Bifunctional inhibitor/lipid-transfer protein/seed storage 2S albumin superfamily protein
BnaA08g29120D	-	18956419:18956712	chrA08	5.19	10402.2	97	extracellular	Tandem	Fatty Acid Elongation & Wax Biosynthesis	AT3G57310		Bifunctional inhibitor/lipid-transfer protein/seed storage 2S albumin superfamily protein
BnaA08g29340D	-	190136:190348	chrA08_random	5.81	7458.74	70	extracellular	Dispersed	Fatty Acid Elongation & Wax Biosynthesis	AT3G22600		Bifunctional inhibitor/lipid-transfer protein/seed storage 2S albumin superfamily protein
BnaA08g29930D	+	1033623:1034627	chrA08_random	9.16	29782.9	261	cytoplasmic	Dispersed	Triacylglycerol Biosynthesis	AT5G35550	TT2, ATMYB123, MYB123, ATTT2	Duplicated homeodomain-like superfamily protein
BnaA08g30740D	-	1681514:1685852	chrA08_random	9.26	77928.2	721	peroxisomal	Dispersed	Triacylglycerol & Fatty Acid Degradation	AT4G29010	AIM1	Enoyl-CoA hydratase/isomerase family
BnaA09g00450D	-	212425:214263	chrA09	9.27	51328.5	456	ER	WGD or segmental	Cutin Synthesis & Transport 1	AT4G01950	ATGPAT3, GPAT3	glycerol-3-phosphate acyltransferase 3
BnaA09g02110D	+	1040084:1041270	chrA09	6.91	19879.7	188	plasma membrane	WGD or segmental	Triacylglycerol Biosynthesis	AT3G27660	OLEO4, OLE3	oleosin 4
BnaA09g02820D	-	1435823:1437124	chrA09	5.19	30695.2	282	cytoplasmic	WGD or segmental	Triacylglycerol & Fatty Acid Degradation	AT1G65520	ATECI1, ECI1, ECHIC, PEC11	delta(3), delta(2)-enoyl CoA isomerase 1
BnaA09g02930D	-	1475524:1478047	chrA09	5.82	48136	428	cytoplasmic	WGD or segmental	Unknown	AT5G48370		Thioesterase/thiol ester dehydrase-isomerase superfamily protein
BnaA09g03610D	+	1823513:1824394	chrA09	5.94	15244.5	138	chloroplast	WGD or segmental	Fatty Acid Synthesis	AT5G27200	ACP5	acyl carrier protein 5
BnaA09g04580D	-	2256913:2258361	chrA09	9.03	20440	184	mitochondrial	WGD or segmental	Fatty Acid Elongation & Wax Biosynthesis, Cutin Synthesis & Transport 1, Suberin Synthesis & Transport 1	AT5G25390	SHN2	Integrase-type DNA-binding superfamily protein
BnaA09g05710D	-	2794240:2795081	chrA09	5.53	22726.3	201	nuclear	Tandem	Fatty Acid Elongation & Wax Biosynthesis	AT5G61590		Integrase-type DNA-binding superfamily protein
BnaA09g07080D	-	3456151:3459561	chrA09	8.9	76319.3	680	chloroplast	WGD or segmental	Triacylglycerol & Fatty Acid Degradation	AT5G65110	ACX2, ATACX2	acyl-CoA oxidase 2
BnaA09g07600D	+	3735901:3737817	chrA09	5.73	54887.5	471	Golgi apparatus	WGD or segmental	Triacylglycerol & Fatty Acid Degradation, Oxylipin Metabolism 1, Oxylipin Metabolism 2	AT5G67050		alpha/beta-Hydrolases superfamily protein
BnaA09g08200D	+	3996167:3999048	chrA09	8.95	43668.5	388	cytoplasmic	WGD or segmental	Prokaryotic Galactolipid, Sulfolipid, & Phospholipid Synthesis 2, Eukaryotic Galactolipid & Sulfolipid Synthesis	AT2G11810	MGDC, MGD3, ATMGD3	monogalactosyldiacylglycerol synthase type C
BnaA09g09730D	+	4916037:4918702	chrA09	6.33	52885.9	479	cytoplasmic	WGD or segmental	Phospholipid Signaling	AT2G18730	ATDGK3, DGK3	diacylglycerol kinase 3
BnaA09g10000D	-	5069243:5070190	chrA09	9.21	31178.3	287	cytoplasmic	WGD or segmental	Fatty Acid Synthesis	AT3G55290		NAD(P)-binding Rossmann-fold superfamily protein
BnaA09g10090D	+	5123577:5129842	chrA09	9.29	71750.8	632	cytoplasmic	WGD or segmental	Sphingolipid Biosynthesis 2	AT2G19880		Nucleotide-diphospho-sugar transferases superfamily protein
BnaA09g10340D	-	5277397:5280186	chrA09	5.88	54963.3	489	cytoplasmic	Proximal	Phospholipid Signaling	AT2G20900	DGK5, ATDGK5	diacylglycerol kinase 5
BnaA09g10940D	+	5626703:5630308	chrA09	6.64	74428.6	669	ER	WGD or segmental	Mitochondrial Lipopolysaccharide Synthesis	AT1G63430		Leucine-rich repeat protein kinase family protein
BnaA09g12230D	+	6408991:6411168	chrA09	5.8	57890.7	522	ER	WGD or segmental	Phospholipid Signaling	AT2G46500	ATPI4K GAMMA 4, UBDK GAMMA 4, PI4K GAMMA 4	phosphoinositide 4-kinase gamma 4
BnaA09g12710D	-	6753225:6755309	chrA09	6.14	15561	150	extracellular	WGD or segmental	Fatty Acid Elongation & Wax Biosynthesis	AT1G62790		Bifunctional inhibitor/lipid-transfer protein/seed storage 2S albumin superfamily protein
BnaA09g12890D	-	6895818:6898211	chrA09	7.02	42735.4	404	chloroplast	WGD or segmental	Fatty Acid Synthesis	AT1G62640	KAS III	3-ketoacyl-acyl carrier protein synthase III
BnaA09g12940D	+	6959862:6962111	chrA09	9.42	52806.1	467	ER	WGD or segmental	Triacylglycerol Biosynthesis, Eukaryotic Phospholipid Synthesis & Editing	AT1G63050		MBOAT (membrane bound O-acyl transferase) family protein
BnaA09g13270D	+	7313386:7316896	chrA09	9.22	48366.1	421	cytoplasmic	WGD or segmental	Eukaryotic Phospholipid Synthesis & Editing	AT1G62430	ATCDS1, CDS1	CDP-diacylglycerol synthase 1
BnaA09g14090D	+	8059569:8064248	chrA09	8.82	88589.6	779	cytoplasmic	WGD or segmental	Phospholipid Signaling	AT1G60890		Phosphatidylinositol-4-phosphate 5-kinase family protein
BnaA09g14140D	+	8090239:8094815	chrA09	6.34	93172.2	813	cytoplasmic	WGD or segmental	Phospholipid Signaling	AT1G60490	ATVPS34, VPS34, PI3K	vacuolar protein sorting 34
BnaA09g15080D	+	8749024:8750514	chrA09	8.51	56900.3	496	ER	WGD or segmental	Fatty Acid Elongation & Wax Biosynthesis	AT1G57750	MAH1, CYP96A15	cytochrome P450, family 96, subfamily A, polypeptide 15
BnaA09g15090D	+	8762532:8764022	chrA09	8.7	56963.5	496	ER	Tandem	Fatty Acid Elongation & Wax Biosynthesis	AT1G57750	MAH1, CYP96A15	cytochrome P450, family 96, subfamily A, polypeptide 15
BnaA09g15100D	+	8767500:8768990	chrA09	9.28	56967.7	496	ER	Tandem	Fatty Acid Elongation & Wax Biosynthesis	AT1G57750	MAH1, CYP96A15	cytochrome P450, family 96, subfamily A, polypeptide 15
BnaA09g15750D	-	9186274:9189980	chrA09	4.61	90930.2	829	cytoplasmic	WGD or segmental	Prokaryotic Galactolipid, Sulfolipid, & Phospholipid Synthesis 1, Eukaryotic Galactolipid & Sulfolipid Synthesis, Triacylglycerol Biosynthesis, Eukaryotic Phospholipid Synthesis & Editing	AT5G42870	PAH2	phosphatidic acid phosphohydrolase 2
BnaA09g15830D	+	9293137:9297121	chrA09	7.61	77879.2	698	chloroplast	WGD or segmental	Fatty Acid Elongation & Wax Biosynthesis	AT1G54570		Esterase/lipase/thioesterase family protein
BnaA09g16350D	+	9739992:9741087	chrA09	6.45	29682	276	peroxisomal	WGD or segmental	Triacylglycerol & Fatty Acid Degradation	AT5G43280	ATDCI1, DCI1	delta(3,5),delta(2,4)-dienoyl-CoA isomerase 1
BnaA09g17930D	-	11038656:11041404	chrA09	8.02	49867.6	470	chloroplast	WGD or segmental	Fatty Acid Synthesis	AT5G46290	KASI, KAS1	3-ketoacyl-acyl carrier protein synthase I
BnaA09g18240D	+	11366703:11369990	chrA09	9.22	35294.9	315	Golgi apparatus	WGD or segmental	Unknown	AT5G47330		alpha/beta-Hydrolases superfamily protein
BnaA09g18450D	-	11460031:11462579	chrA09	8.53	38038.6	333	cytoplasmic	WGD or segmental	Unknown	AT5G47730		Sec14p-like phosphatidylinositol transfer family protein
BnaA09g18500D	-	11485093:11486357	chrA09	8.35	36873.6	327	plasma membrane	WGD or segmental	Prokaryotic Galactolipid, Sulfolipid, & Phospholipid Synthesis 1,Eukaryotic Galactolipid & Sulfolipid Synthesis,Mitochondrial Lipopolysaccharide Synthesis,Phospholipid Signaling	AT2G01180	ATPAP1, PAP1, LPP1, ATLPP1	phosphatidic acid phosphatase 1
BnaA09g19550D	+	12621458:12622372	chrA09	8.96	28015.9	253	chloroplast	WGD or segmental	Oxylipin Metabolism 1,Oxylipin Metabolism 2	AT3G25770	AOC2	allene oxide cyclase 2
BnaA09g19570D	+	12631399:12632499	chrA09	9.18	27763.4	253	chloroplast	Tandem	Oxylipin Metabolism 2"	AT3G25780	AOC3	allene oxide cyclase 3
BnaA09g19620D	+	12691022:12692969	chrA09	8.97	49673	479	chloroplast	WGD or segmental	Fatty Acid Synthesis	AT3G25860	LTA2, PLE2	2-oxoacid dehydrogenases acyltransferase family protein
BnaA09g19840D	-	12806961:12808919	chrA09	8.47	31306.8	296	mitochondrial	WGD or segmental	Mitochondrial Phospholipid Synthesis,Mitochondrial Lipopolysaccharide Synthesis	AT4G21220		Trimeric LpxA-like enzymes superfamily protein
BnaA09g20200D	+	13159842:13161948	chrA09	9.96	36463.7	330	mitochondrial	WGD or segmental	Mitochondrial Phospholipid Synthesis,Mitochondrial Lipopolysaccharide Synthesis	AT4G04870	CLS	cardiolipin synthase
BnaA09g20620D	-	13467808:13469660	chrA09	5.37	34844.3	318	chloroplast	WGD or segmental	Unknown	AT4G04020	FIB	fibrillin
BnaA09g21320D	+	14049501:14053495	chrA09	8.59	94446.2	847	cytoplasmic	WGD or segmental	Phospholipid Signaling	AT4G11850	PLDGAMMA1, MEE54	phospholipase D gamma 1
BnaA09g22150D	-	14727049:14730917	chrA09	6.25	74288.4	666	cytoplasmic	WGD or segmental	Eukaryotic Phospholipid Synthesis & Editing	AT4G11030		AMP-dependent synthetase and ligase family protein
BnaA09g22200D	+	14770489:14772411	chrA09	6.36	44756.3	400	extracellular	WGD or segmental	Oxylipin Metabolism 2"	AT4G10950		SGNH hydrolase-type esterase superfamily protein
BnaA09g22810D	-	15413835:15417502	chrA09	5.5	59944.9	521	nuclear	WGD or segmental	Triacylglycerol Biosynthesis	AT4G09820	TT8, BHLH42	basic helix-loop-helix (bHLH) DNA-binding superfamily protein
BnaA09g22870D	+	15460671:15462850	chrA09	5.18	40855	351	cytoplasmic	WGD or segmental	Eukaryotic Phospholipid Synthesis & Editing"	AT4G09760		Protein kinase superfamily protein
BnaA09g23040D	-	15649644:15652364	chrA09	6.13	58168.1	519	ER	WGD or segmental	Eukaryotic Galactolipid & Sulfolipid Synthesis	AT2G26870	NPC2	non-specific phospholipase C2
BnaA09g23120D	-	15726645:15733925	chrA09	5.55	152317	1349	cytoplasmic	WGD or segmental	Phospholipid Signaling	AT1G34260	FAB1D	FORMS APLOID AND BINUCLEATE CELLS 1A
BnaA09g23800D	-	16425283:16427170	chrA09	5.19	39673.3	366	mitochondrial	WGD or segmental	Oxylipin Metabolism 1	AT1G33270		Acyl transferase/acyl hydrolase/lysophospholipase superfamily protein
BnaA09g24990D	+	17762689:17766793	chrA09	8.91	79143.2	712	cytoplasmic	WGD or segmental	Fatty Acid Elongation & Wax Biosynthesis	AT1G31770	ABCG14	ATP-binding cassette 14
BnaA09g25060D	-	17994158:17999473	chrA09	5.63	104098	915	cytoplasmic	WGD or segmental	Phospholipid Signaling"	AT1G31480	SGR2	shoot gravitropism 2 (SGR2)
BnaA09g25160D	+	18132503:18138008	chrA09	8.73	72492.2	649	cytoplasmic	Proximal	Fatty Acid Elongation & Wax Biosynthesis	AT1G31770	ABCG14	ATP-binding cassette 14
BnaA09g26150D	+	19279770:19281359	chrA09	9.76	58832.7	513	nuclear	WGD or segmental	Mitochondrial Phospholipid Synthesis,Oxylipin Metabolism 1,Oxylipin Metabolism 2	AT1G30370		alpha/beta-Hydrolases superfamily protein
BnaA09g27380D	+	20528587:20532281	chrA09	5.79	41026.8	359	cytoplasmic	WGD or segmental	Triacylglycerol Biosynthesis	AT1G28300	LEC2	AP2/B3-like transcriptional factor family protein
BnaA09g27660D	-	20752758:20757356	chrA09	6.4	20012.1	194	ER	WGD or segmental	Fatty Acid Elongation & Wax Biosynthesis, Suberin Synthesis & Transport 3	AT1G27950	LTPG1	glycosylphosphatidylinositol-anchored lipid protein transfer 1
BnaA09g28100D	+	21007289:21010033	chrA09	9.5	33671.1	320	chloroplast	WGD or segmental	Fatty Acid Synthesis	AT1G24360		NAD(P)-binding Rossmann-fold superfamily protein
BnaA09g28160D	+	21040944:21044428	chrA09	9.34	31150	277	mitochondrial	WGD or segmental	Fatty Acid Elongation & Wax Biosynthesis	AT1G24470	KCR2, ATKCR2	beta-ketoacyl reductase 2
BnaA09g28510D	-	21446044:21448366	chrA09	9.02	56273.6	497	ER	WGD or segmental	Fatty Acid Elongation & Wax Biosynthesis, Suberin Synthesis & Transport 1	AT1G68530	CUT1, POP1, CER6, G2, KCS6	3-ketoacyl-CoA synthase 6
BnaA09g28830D	-	21712279:21714838	chrA09	6.09	67339.9	608	mitochondrial	WGD or segmental	Phospholipid Signaling	AT1G26270		Phosphatidylinositol 3- and 4-kinase family protein
BnaA09g31130D	+	23161475:23163653	chrA09	5.97	52797.2	467	extracellular	WGD or segmental	Triacylglycerol & Fatty Acid Degradation	AT1G23330		alpha/beta-Hydrolases superfamily protein
BnaA09g32010D	+	23851211:23855754	chrA09	8.66	67292.3	591	cytoplasmic	WGD or segmental	Phospholipid Signaling	AT3G51460	RHD4	Phosphoinositide phosphatase family protein
BnaA09g32110D	-	23901345:23902085	chrA09	10.74	12271.5	116	extracellular	WGD or segmental	Fatty Acid Elongation & Wax Biosynthesis	AT3G51600	LTP5	lipid transfer protein 5
BnaA09g32380D	-	24026021:24029097	chrA09	8.63	48070.4	439	peroxisomal	WGD or segmental	Triacylglycerol & Fatty Acid Degradation	AT3G51840	ACX4, ATSCX, ATG6	acyl-CoA oxidase 4
BnaA09g32590D	-	24133119:24133484	chrA09	6.09	12835.3	121	extracellular	WGD or segmental	Fatty Acid Elongation & Wax Biosynthesis	AT3G52130		Bifunctional inhibitor/lipid-transfer protein/seed storage 2S albumin superfamily protein
BnaA09g32860D	+	24311678:24315886	chrA09	6.66	61692.9	547	cytoplasmic	WGD or segmental	Unknown	AT3G52430	PAD4, ATPAD4	alpha/beta-Hydrolases superfamily protein
BnaA09g34250D	+	25130490:25134136	chrA09	5.3	46564.6	415	nuclear	WGD or segmental	Fatty Acid Synthesis,Triacylglycerol Biosynthesis	AT3G54320	WRI1, WRI, ASML1	Integrase-type DNA-binding superfamily protein
BnaA09g34830D	-	25453897:25456133	chrA09	8.03	78894.1	708	cytoplasmic	WGD or segmental	Fatty Acid Elongation & Wax Biosynthesis	AT3G55110		ABC-2 type transporter family protein
BnaA09g34870D	+	25484204:25486245	chrA09	6.84	34639	304	cytoplasmic	WGD or segmental	Triacylglycerol & Fatty Acid Degradation	AT3G55180		alpha/beta-Hydrolases superfamily protein
BnaA09g34930D	-	25518211:25520184	chrA09	9.56	35799.7	310	nuclear	WGD or segmental	Fatty Acid Elongation & Wax Biosynthesis, Suberin Synthesis & Transport 1	AT3G55360	CER10, ECR, ATTSC13, TSC13	3-oxo-5-alpha-steroid 4-dehydrogenase family protein
BnaA09g35480D	+	25861523:25864169	chrA09	5.44	66390.2	582	mitochondrial	WGD or segmental	Phospholipid Signaling	AT3G55940		Phosphoinositide-specific phospholipase C family protein
BnaA09g35520D	-	25939412:25954059	chrA09	6.02	65560.9	592	ER	WGD or segmental	Suberin Synthesis & Transport 1	AT3G56060		Glucose-methanol-choline (GMC) oxidoreductase family protein
BnaA09g36000D	+	26149385:26154657	chrA09	6.19	115686	1051	plasma membrane	WGD or segmental	Phospholipid Signaling	AT3G56600		Protein kinase superfamily protein
BnaA09g36300D	+	26286109:26289162	chrA09	6.34	89403.6	781	cytoplasmic	WGD or segmental	Phospholipid Signaling	AT3G56960	PIP5K4	phosphatidyl inositol monophosphate 5 kinase 4
BnaA09g36950D	+	26655213:26658553	chrA09	9.38	43730.2	390	ER	WGD or segmental	Eukaryotic Phospholipid Synthesis & Editing"	AT3G57650	LPAT2	lysophosphatidyl acyltransferase 2
BnaA09g37990D	-	27255447:27261774	chrA09	6.39	179420	1629	plasma membrane	WGD or segmental	Phospholipid Signaling	AT3G59770	SAC9	sacI homology domain-containing protein / WW domain-containing protein
BnaA09g38540D	+	27508797:27511289	chrA09	6.42	48249.8	436	nuclear	WGD or segmental	Fatty Acid Elongation & Wax Biosynthesis	AT3G60500	CER7	3'-5'-exoribonuclease family protein
BnaA09g38630D	+	27565350:27567558	chrA09	9.58	42410.8	392	chloroplast	WGD or segmental	Prokaryotic Galactolipid, Sulfolipid, & Phospholipid Synthesis 1, Mitochondrial Phospholipid Synthesis, Mitochondrial Lipopolysaccharide Synthesis	AT3G60620	CDS5	cytidinediphosphate diacylglycerol synthase 5
BnaA09g39290D	+	27870629:27872310	chrA09	8.93	51886.8	447	cytoplasmic	WGD or segmental	Sphingolipid Biosynthesis 1	AT3G61580		Fatty acid/sphingolipid desaturase
BnaA09g39950D	-	28181897:28184008	chrA09	8.8	70766.1	628	nuclear	WGD or segmental	Oxylipin Metabolism 1,Oxylipin Metabolism 2	AT3G62590		alpha/beta-Hydrolases superfamily protein
BnaA09g40500D	+	28483121:28486471	chrA09	6.06	83174.2	732	cytoplasmic	WGD or segmental	Phospholipid Signaling	AT2G26420	PIP5K3	1-phosphatidylinositol-4-phosphate 5-kinase 3
BnaA09g40640D	+	28547175:28549714	chrA09	9.1	61522.6	548	ER	WGD or segmental	Fatty Acid Elongation & Wax Biosynthesis	AT2G26250	FDH, KCS10	3-ketoacyl-CoA synthase 10
BnaA09g42120D	-	29302310:29303860	chrA09	8.58	59090.8	516	ER	WGD or segmental	Fatty Acid Elongation & Wax Biosynthesis	AT2G23180	CYP96A1	cytochrome P450, family 96, subfamily A, polypeptide 1
BnaA09g42760D	+	29748886:29751271	chrA09	5.38	56334.4	510	cytoplasmic	WGD or segmental	Eukaryotic Phospholipid Synthesis & Editing	AT2G22240	ATMIPS2, MIPS2, ATIPS2	myo-inositol-1-phosphate synthase 2
BnaA09g43530D	+	30129887:30133095	chrA09	6.56	55650.2	494	cytoplasmic	WGD or segmental	Phospholipid Signaling	AT2G20900	DGK5, ATDGK5	diacylglycerol kinase 5
BnaA09g43570D	-	30141529:30143237	chrA09	8.67	41302.2	374	mitochondrial	WGD or segmental	Mitochondrial Fatty Acid & Lipoic Acid Synthesis	AT2G20860	LIP1	lipoic acid synthase 1
BnaA09g43940D	-	30284901:30288190	chrA09	8.98	58727.2	520	plasma membrane	WGD or segmental	Sphingolipid Biosynthesis 2	AT2G19880		Nucleotide-diphospho-sugar transferases superfamily protein
BnaA09g44160D	-	30362613:30364610	chrA09	9.08	56992	510	Golgi apparatus	WGD or segmental	Fatty Acid Elongation & Wax Biosynthesis, Suberin Synthesis & Transport 1	AT1G19440	KCS4	3-ketoacyl-CoA synthase 4
BnaA09g44740D	-	30688168:30689599	chrA09	5.59	40544.9	363	cytoplasmic	WGD or segmental	Oxylipin Metabolism 1	AT1G76690	OPR2, ATOPR2	12-oxophytodienoate reductase 2
BnaA09g44980D	-	30813852:30819799	chrA09	7.31	138051	1218	mitochondrial	WGD or segmental	Unknown	AT1G17500		ATPase E1-E2 type family protein / haloacid dehalogenase-like hydrolase family protein
BnaA09g45010D	-	30830304:30834257	chrA09	7.16	103754	919	chloroplast	WGD or segmental	Oxylipin Metabolism 1,Oxylipin Metabolism 2	AT1G17420	LOX3	lipoxygenase 3
BnaA09g45250D	-	30966399:30968509	chrA09	6.18	35196.6	312	cytoplasmic	WGD or segmental	Phospholipid Signaling"	AT1G15080	ATPAP2, ATLPP2, LPP2	lipid phosphate phosphatase 2
BnaA09g45720D	-	31214481:31216058	chrA09	7.12	57969.9	525	ER	WGD or segmental	Suberin Synthesis & Transport 1	AT1G14190		Glucose-methanol-choline (GMC) oxidoreductase family protein
BnaA09g46200D	+	31447911:31450330	chrA09	6.19	36313.2	308	cytoplasmic	WGD or segmental	Sphingolipid Biosynthesis 1	AT1G13580	LAG13	LAG1 longevity assurance homolog 3
BnaA09g46210D	+	31450711:31454251	chrA09	7.65	43713.5	392	cytoplasmic	WGD or segmental	Eukaryotic Phospholipid Synthesis & Editing	AT1G13560	AAPT1, ATAAPT1	aminoalcoholphosphotransferase 1
BnaA09g46440D	+	31566802:31571180	chrA09	6.19	136731	1206	mitochondrial	WGD or segmental	Unknown	AT1G13210	ACA.l	autoinhibited Ca2+/ATPase II
BnaA09g48250D	-	32362397:32369109	chrA09	8.84	81614	735	cytoplasmic	WGD or segmental	Fatty Acid Synthesis	AT5G35360	CAC2	acetyl Co-enzyme a carboxylase biotin carboxylase subunit
BnaA09g48610D	-	32530129:32532925	chrA09	5.16	44836.2	422	cytoplasmic	WGD or segmental	Phospholipid Signaling	AT1G08980	ATAMI1, AMI1, ATTOC64-I, TOC64-I	amidase 1
BnaA09g50060D	-	33178672:33180226	chrA09	9.48	35105.3	300	ER	WGD or segmental	Unknown	AT1G06090		Fatty acid desaturase family protein
BnaA09g50080D	-	33190519:33193665	chrA09	9.22	35065.1	300	cytoplasmic	Tandem	Unknown	AT1G06090		Fatty acid desaturase family protein
BnaA09g50250D	-	33268665:33275319	chrA09	5.71	125738	1143	cytoplasmic	WGD or segmental	Phospholipid Signaling	AT1G05630	AT5PTASE13, 5PTASE13	Endonuclease/exonuclease/phosphatase family protein
BnaA09g50730D	+	33490794:33495358	chrA09	5.88	72523.6	641	extracellular	WGD or segmental	Eukaryotic Phospholipid Synthesis & Editing, Unknown	AT1G04010	PSAT1, ATPSAT1	phospholipid sterol acyl transferase 1
BnaA09g51230D	+	33709990:33712753	chrA09	5.62	75334.4	685	chloroplast	WGD or segmental	Oxylipin Metabolism 1,Oxylipin Metabolism 2	AT1G02660		alpha/beta-Hydrolases superfamily protein
BnaA09g51480D	-	33802075:33803829	chrA09	5.57	23797.3	206	cytoplasmic	WGD or segmental	Triacylglycerol Biosynthesis	AT1G01050	AtPPa1, PPa1	pyrophosphorylase 1
BnaA09g51510D	-	33821660:33823502	chrA09	7.61	46890.8	425	chloroplast	WGD or segmental	Fatty Acid Synthesis	AT1G01090	PDH-E1 ALPHA	pyruvate dehydrogenase E1 alpha
BnaA09g51710D	-	60030:62236	chrA09_random	8.51	62874.5	559	ER	Proximal	Cutin Synthesis & Transport 1	AT4G00360	CYP86A2, ATT1	cytochrome P450, family 86, subfamily A, polypeptide 2
BnaA09g51870D	+	120794:123806	chrA09_random	8.91	54793.7	480	mitochondrial	Dispersed	Prokaryotic Galactolipid, Sulfolipid, & Phospholipid Synthesis 2, Eukaryotic Galactolipid & Sulfolipid Synthesis	AT4G00550	DGD2	digalactosyl diacylglycerol deficient 2
BnaA09g52860D	+	693670:694765	chrA09_random	5.13	12027.8	116	extracellular	Dispersed	Fatty Acid Elongation & Wax Biosynthesis	AT2G18370		Bifunctional inhibitor/lipid-transfer protein/seed storage 2S albumin superfamily protein
BnaA09g53090D	-	876389:879947	chrA09_random	9.39	53371.7	469	ER	Dispersed	Cutin Synthesis & Transport 1,Suberin Synthesis & Transport 1	AT1G64670	BDG1	alpha/beta-Hydrolases superfamily protein
BnaA09g53260D	+	1008692:1011617	chrA09_random	5.31	46707.8	423	cytoplasmic	Dispersed	Fatty Acid Elongation & Wax Biosynthesis	AT1G60810	ACLA-2	ATP-citrate lyase A-2
BnaA09g55020D	+	3001075:3003250	chrA09_random	8.36	52647.7	486	mitochondrial	Dispersed	Oxylipin Metabolism 1	AT3G54950	PLP7, PLA IIIA	patatin-like protein 6
BnaA09g55090D	+	3042863:3048129	chrA09_random	6.64	97157.3	866	chloroplast	Dispersed	Prokaryotic Galactolipid, Sulfolipid, & Phospholipid Synthesis 2	AT3G56040	UGP3	UDP-glucose pyrophosphorylase 3
BnaA09g55820D	-	3433309:3441686	chrA09_random	5.44	153727	1343	cytoplasmic	Dispersed	Triacylglycerol Biosynthesis	AT2G25170	PKL, GYM, CHD3, CHR6, SSL2	chromatin remodeling factor CHD3 (PICKLE)
BnaA09g55910D	-	3490338:3491870	chrA09_random	8.96	58608.4	510	extracellular	Proximal	Fatty Acid Elongation & Wax Biosynthesis	AT2G21910	CYP96A5	cytochrome P450, family 96, subfamily A, polypeptide 5
BnaA10g00290D	-	155791:159710	chrA10	7.23	50780.2	448	peroxisomal	WGD or segmental	Triacylglycerol & Fatty Acid Degradation, Unknown	AT1G01710		Acyl-CoA thioesterase family protein
BnaA10g00370D	+	186507:189247	chrA10	9.26	56213	503	Golgi apparatus	WGD or segmental	Suberin Synthesis & Transport 1	AT1G01610	ATGPAT4, GPAT4	glycerol-3-phosphate acyltransferase 4
BnaA10g00380D	-	191098:193439	chrA10	8.55	60969.6	538	ER	WGD or segmental	Cutin Synthesis & Transport 1	AT1G01600	CYP86A4	cytochrome P450, family 86, subfamily A, polypeptide 4
BnaA10g00480D	-	253168:255150	chrA10	8.77	47974.7	425	cytoplasmic	WGD or segmental	Phospholipid Signaling	AT1G01460	ATPIPK11, PIPK11	Phosphatidylinositol-4-phosphate 5-kinase, core
BnaA10g00700D	+	347830:349685	chrA10	8.57	59328.6	529	plasma membrane	WGD or segmental	Fatty Acid Elongation & Wax Biosynthesis, Suberin Synthesis & Transport 1	AT1G01120	KCS1	3-ketoacyl-CoA synthase 1
BnaA10g00730D	+	356291:358059	chrA10	6.84	46932.7	426	chloroplast	WGD or segmental	Fatty Acid Synthesis	AT1G01090	PDH-E1 ALPHA	pyruvate dehydrogenase E1 alpha
BnaA10g00790D	+	388854:390468	chrA10	5.91	24497.2	212	cytoplasmic	WGD or segmental	Triacylglycerol Biosynthesis	AT1G01050	AtPPa1, PPa1	pyrophosphorylase 1
BnaA10g01090D	+	557058:559221	chrA10	9.15	50961.5	455	ER	WGD or segmental	Cutin Synthesis & Transport 1	AT1G02390	ATGPAT2, GPAT2	glycerol-3-phosphate acyltransferase 2
BnaA10g02340D	-	1208391:1213012	chrA10	5.64	72283.3	642	ER	WGD or segmental	Eukaryotic Phospholipid Synthesis & Editing, Unknown	AT1G04010	PSAT1, ATPSAT1	phospholipid sterol acyl transferase 1
BnaA10g02480D	-	1280219:1283567	chrA10	9.26	58793.2	521	plasma membrane	WGD or segmental	Fatty Acid Elongation & Wax Biosynthesis, Suberin Synthesis & Transport 1	AT1G04220	KCS2	3-ketoacyl-CoA synthase 2
BnaA10g02780D	+	1453811:1455571	chrA10	6.57	42174.5	378	cytoplasmic	Dispersed	Mitochondrial Fatty Acid & Lipoic Acid Synthesis	AT1G04640	LIP2	lipoyltransferase 2
BnaA10g03530D	+	1841825:1843246	chrA10	9.12	52795.2	473	cytoplasmic	WGD or segmental	Oxylipin Metabolism 2"	AT1G05800	DGL	alpha/beta-Hydrolases superfamily protein
BnaA10g04030D	+	2130593:2133552	chrA10	9.41	36012.5	303	ER	WGD or segmental	Unknown	AT1G06080	ADS1	delta 9 desaturase 1
BnaA10g04040D	+	2134488:2135873	chrA10	9.58	34581.8	297	Golgi apparatus	Tandem	Unknown	AT1G06090		Fatty acid desaturase family protein
BnaA10g04240D	-	2247101:2248625	chrA10	9.3	8123.57	66	extracellular	WGD or segmental	Sphingolipid Biosynthesis 1, Sphingolipid Biosynthesis 2	AT1G06515		Protein of unknown function (DUF3317)
BnaA10g04260D	-	2250449:2252261	chrA10	9.12	64426.1	571	ER	WGD or segmental	Mitochondrial Lipopolysaccharide Synthesis,Cutin Synthesis & Transport 1	AT1G06520	ATGPAT1, GPAT1	glycerol-3-phosphate acyltransferase 1
BnaA10g04680D	-	2527771:2529968	chrA10	6.4	59575.5	529	ER	WGD or segmental	Eukaryotic Galactolipid & Sulfolipid Synthesis	AT1G07230	NPC1	non-specific phospholipase C1
BnaA10g05760D	-	3966784:3967565	chrA10	10.1	15575	149	cytoplasmic	WGD or segmental	Triacylglycerol Biosynthesis	AT5G51210	OLEO3	oleosin3
BnaA10g07590D	-	6060110:6062013	chrA10	8.7	11940	112	extracellular	WGD or segmental	Fatty Acid Elongation & Wax Biosynthesis	AT5G52160		Bifunctional inhibitor/lipid-transfer protein/seed storage 2S albumin superfamily protein
BnaA10g07670D	+	6124083:6127524	chrA10	7.29	63917	582	extracellular	WGD or segmental	Suberin Synthesis & Transport 1	AT5G51950		Glucose-methanol-choline (GMC) oxidoreductase family protein
BnaA10g09300D	+	8220838:8223279	chrA10	7.66	46054.2	415	chloroplast	WGD or segmental	Fatty Acid Synthesis, Fatty Acid Elongation, Desaturation & Export From Plastid, Prokaryotic Galactolipid, Sulfolipid, & Phospholipid Synthesis 1	AT1G08510	FATB	fatty acyl-ACP thioesterases B
BnaA10g09480D	+	8347828:8349235	chrA10	5.74	27970.8	244	cytoplasmic	Proximal	Triacylglycerol Biosynthesis	AT5G55240	ATPXG2	ARABIDOPSIS THALIANA PEROXYGENASE 2
BnaA10g09620D	+	8421227:8422246	chrA10	9.53	39443.9	339	ER	WGD or segmental	Fatty Acid Elongation & Wax Biosynthesis	AT5G55350		MBOAT (membrane bound O-acyl transferase) family protein
BnaA10g10730D	-	9082040:9083089	chrA10	6.52	11890.1	110	extracellular	Dispersed	Fatty Acid Elongation & Wax Biosynthesis	AT5G56480		Bifunctional inhibitor/lipid-transfer protein/seed storage 2S albumin superfamily protein
BnaA10g11230D	-	9494925:9498849	chrA10	8.47	71018.4	635	mitochondrial	WGD or segmental	Eukaryotic Phospholipid Synthesis & Editing	AT5G57190	PSD2	phosphatidylserine decarboxylase 2
BnaA10g11680D	+	9819217:9823026	chrA10	9.04	71879	630	extracellular	WGD or segmental	Fatty Acid Elongation & Wax Biosynthesis	AT5G57800	FLP1, YRE, CER3, WAX2	Fatty acid hydroxylase superfamily
BnaA10g13450D	+	10803799:10806558	chrA10	8.92	42448.4	371	Golgi apparatus	WGD or segmental	Eukaryotic Phospholipid Synthesis & Editing"	AT5G60620	GPAT9	glycerol-3-phosphate acyltransferase 9
BnaA10g13850D	-	11115015:11119782	chrA10	8.08	55938.3	493	cytoplasmic	WGD or segmental	Fatty Acid Elongation & Wax Biosynthesis, Suberin Synthesis & Transport 1	AT5G22500	FAR1	fatty acid reductase 1
BnaA10g13920D	-	11162092:11165761	chrA10	9.16	55727.8	492	cytoplasmic	Tandem	Fatty Acid Elongation & Wax Biosynthesis, Suberin Synthesis & Transport 1	AT3G44540	FAR4	fatty acid reductase 4
BnaA10g13960D	+	11205634:11207103	chrA10	6.43	55581	489	cytoplasmic	WGD or segmental	Fatty Acid Synthesis	ATCG00500	ACCD	acetyl-CoA carboxylase carboxyl transferase subunit beta
BnaA10g14700D	+	11635046:11641118	chrA10	6.48	98989.6	876	cytoplasmic	WGD or segmental	Phospholipid Signaling	AT5G20840		Phosphoinositide phosphatase family protein
BnaA10g14760D	+	11674651:11679621	chrA10	6.4	114044	1040	cytoplasmic	WGD or segmental	Prokaryotic Galactolipid, Sulfolipid, & Phospholipid Synthesis 1	AT5G20730	NPH4, MSG1, IAA21, ARF7, TIR5, BIP	Transcriptional factor B3 family protein / auxin-responsive factor AUX/IAA-related
BnaA10g15720D	+	12105930:12107819	chrA10	8.39	70700.9	629	cytoplasmic	WGD or segmental	Fatty Acid Elongation & Wax Biosynthesis	AT5G19410		ABC-2 type transporter family protein
BnaA10g15820D	-	12145947:12147130	chrA10	6.01	37673	339	cytoplasmic	WGD or segmental	Triacylglycerol & Fatty Acid Degradation, Phospholipid Signaling	AT5G19290		alpha/beta-Hydrolases superfamily protein
BnaA10g16330D	-	12441912:12448273	chrA10	5.46	89615.3	787	ER	WGD or segmental	Triacylglycerol & Fatty Acid Degradation	AT5G18640		alpha/beta-Hydrolases superfamily protein
BnaA10g17000D	+	12741092:12743074	chrA10	7.98	37792.6	333	mitochondrial	WGD or segmental	Phospholipid Signaling	AT5G17780		alpha/beta-Hydrolases superfamily protein
BnaA10g17650D	+	12992909:12994772	chrA10	6.01	41568.1	374	cytoplasmic	WGD or segmental	Oxylipin Metabolism 1	AT1G76680	OPR1, ATOPR1	12-oxophytodienoate reductase 1
BnaA10g18080D	-	13203639:13206909	chrA10	6.29	45474.7	397	chloroplast	WGD or segmental	Fatty Acid Synthesis, Fatty Acid Elongation, Desaturation & Export From Plastid, Prokaryotic Galactolipid, Sulfolipid, & Phospholipid Synthesis 1	AT3G02630		Plant stearoyl-acyl-carrier-protein desaturase family protein
BnaA10g18090D	-	13208577:13211394	chrA10	5.98	45794.8	403	chloroplast	Tandem	Fatty Acid Synthesis, Fatty Acid Elongation, Desaturation & Export From Plastid, Prokaryotic Galactolipid, Sulfolipid, & Phospholipid Synthesis 1	AT5G16230		Plant stearoyl-acyl-carrier-protein desaturase family protein
BnaA10g18680D	-	13471949:13473830	chrA10	8.7	27269.5	255	chloroplast	WGD or segmental	Fatty Acid Synthesis	AT5G15530	BCCP2, CAC1-B	biotin carboxyl carrier protein 2
BnaA10g18810D	-	13524544:13526114	chrA10	6.6	36496.8	322	cytoplasmic	WGD or segmental	Cutin Synthesis & Transport 1	AT5G15310	ATMYB16, ATMIXTA, MYB16	myb domain protein 16
BnaA10g19480D	+	13831648:13834493	chrA10	7.21	45534.3	408	extracellular	WGD or segmental	Triacylglycerol & Fatty Acid Degradation	AT5G14180	MPL1	Myzus persicae-induced lipase 1
BnaA10g19780D	-	13959832:13962645	chrA10	9.6	80419.2	728	cytoplasmic	WGD or segmental	Fatty Acid Elongation & Wax Biosynthesis, Suberin Synthesis & Transport 3	AT5G13580		ABC-2 type transporter family protein
BnaA10g20920D	-	14484786:14486561	chrA10	9.22	43320.1	390	ER	WGD or segmental	Triacylglycerol & Fatty Acid Degradation	AT5G11650		alpha/beta-Hydrolases superfamily protein
BnaA10g21280D	-	14684064:14685064	chrA10	5.99	21231.9	187	mitochondrial	WGD or segmental	Fatty Acid Elongation & Wax Biosynthesis, Cutin Synthesis & Transport 1	AT5G11190	SHN3	Integrase-type DNA-binding superfamily protein
BnaA10g21780D	+	14871679:14873681	chrA10	9.54	26318.9	230	ER	WGD or segmental	Fatty Acid Elongation & Wax Biosynthesis, Suberin Synthesis & Transport 1	AT5G10480	PAS2, PEP	Protein-tyrosine phosphatase-like, PTPLA
BnaA10g23290D	+	15423468:15425190	chrA10	5.64	42390.2	372	ER	WGD or segmental	Unknown	AT5G08030		PLC-like phosphodiesterases superfamily protein
BnaA10g23670D	+	15596405:15597179	chrA10	4.86	10276.2	96	ER	WGD or segmental	Fatty Acid Elongation & Wax Biosynthesis	AT5G07230		Bifunctional inhibitor/lipid-transfer protein/seed storage 2S albumin superfamily protein
BnaA10g23790D	-	15657720:15660704	chrA10	8.13	71699.4	647	ER	WGD or segmental	Phospholipid Signaling	AT5G07360		Amidase family protein
BnaA10g24440D	+	15939893:15944890	chrA10	9.35	79837.6	721	chloroplast	WGD or segmental	Fatty Acid Elongation & Wax Biosynthesis	AT5G06530		ABC-2 type transporter family protein
BnaA10g24560D	-	16045756:16046323	chrA10	9.5	13360.8	124	ER	WGD or segmental	Fatty Acid Elongation & Wax Biosynthesis	AT5G05960		Bifunctional inhibitor/lipid-transfer protein/seed storage 2S albumin superfamily protein
BnaA10g25320D	-	16314504:16318457	chrA10	5.69	124141	1100	peroxisomal	WGD or segmental	Lipid Trafficking	AT5G04930	ALA1	aminophospholipid ATPase 1
BnaA10g25350D	+	16328878:16330841	chrA10	9.22	57798.3	513	ER	WGD or segmental	Fatty Acid Elongation & Wax Biosynthesis	AT2G26640	KCS11	3-ketoacyl-CoA synthase 11
BnaA10g25650D	+	16461075:16466222	chrA10	6.49	89884.3	815	cytoplasmic	WGD or segmental	Phospholipid Signaling	AT5G04540		Myotubularin-like phosphatases II superfamily
BnaA10g25660D	+	16468303:16469694	chrA10	8.63	52333.7	463	ER	Proximal	Fatty Acid Elongation & Wax Biosynthesis	AT5G04530	KCS19	3-ketoacyl-CoA synthase 19
BnaA10g26130D	-	16703947:16710811	chrA10	8.63	159777	1425	ER	WGD or segmental	Triacylglycerol & Fatty Acid Degradation	AT5G04040	SDP1	Patatin-like phospholipase family protein
BnaA10g26340D	-	16794971:16797615	chrA10	9.28	51076.4	457	cytoplasmic	Dispersed	Mitochondrial Phospholipid Synthesis,Mitochondrial Lipopolysaccharide Synthesis	AT5G03770	KDTA	KDO transferase A
BnaA10g26780D	-	17023599:17025180	chrA10	8.61	25748.9	226	ER	WGD or segmental	Phospholipid Signaling"	AT5G03080		Phosphatidic acid phosphatase (PAP2) family protein
BnaA10g27560D	-	17327941:17330816	chrA10	8.91	56528.1	514	chloroplast	WGD or segmental	Prokaryotic Galactolipid, Sulfolipid, & Phospholipid Synthesis 2, Eukaryotic Galactolipid & Sulfolipid Synthesis	AT5G01220	SQD2	sulfoquinovosyldiacylglycerol 2
BnaA10g28020D	-	275980:279307	chrA10_random	9.59	62046.9	545	cytoplasmic	Dispersed	Oxylipin Metabolism 1,Oxylipin Metabolism 2	AT1G06250		alpha/beta-Hydrolases superfamily protein
BnaA10g28060D	+	301877:305526	chrA10_random	8.47	75714.5	675	cytoplasmic	Tandem	Triacylglycerol & Fatty Acid Degradation	AT1G06290	ACX3, ATACX3	acyl-CoA oxidase 3
BnaA10g28090D	+	311033:314337	chrA10_random	7.29	76283.3	675	cytoplasmic	Tandem	Triacylglycerol & Fatty Acid Degradation	AT1G06310	ACX6	acyl-CoA oxidase 6
BnaA10g28100D	-	317381:319126	chrA10_random	9.35	35235.7	299	cytoplasmic	Dispersed	Unknown	AT1G06360		Fatty acid desaturase family protein
BnaA10g28190D	-	428984:437090	chrA10_random	8.66	54892.5	477	ER	Proximal	Triacylglycerol & Fatty Acid Degradation	AT1G45201	ATTLL1, TLL1	triacylglycerol lipase-like 1
BnaA10g28500D	-	793999:798725	chrA10_random	8.52	55227.8	481	ER	Proximal	Triacylglycerol & Fatty Acid Degradation	AT1G45201	ATTLL1, TLL1	triacylglycerol lipase-like 1
BnaA10g29490D	-	1775487:1778107	chrA10_random	6.31	63895.7	559	cytoplasmic	Tandem	Phospholipid Signaling	AT5G58670	ATPLC1, ATPLC, PLC1	phospholipase C1
BnaA10g29500D	-	1784046:1786709	chrA10_random	6.37	67358.8	589	cytoplasmic	Tandem	Phospholipid Signaling	AT5G58690	ATPLC5, PLC5	phosphatidylinositol-speciwc phospholipase C5
BnaA10g29510D	-	1787560:1789998	chrA10_random	8.36	67092.6	589	cytoplasmic	Tandem	Phospholipid Signaling	AT5G58700	ATPLC4, PLC4	phosphatidylinositol-speciwc phospholipase C4
BnaA10g29880D	-	1974736:1978801	chrA10_random	5.97	65809	597	cytoplasmic	Dispersed	Triacylglycerol Biosynthesis	AT5G13640	ATPDAT, PDAT, PDAT1	phospholipid:diacylglycerol acyltransferase
BnaA10g30180D	-	2101896:2103711	chrA10_random	9.4	20585.6	204	ER	Dispersed	Triacylglycerol Biosynthesis	AT5G07540	GRP16, ATGRP16, ATGRP-6	glycine-rich protein 16
BnaA10g30430D	+	2203349:2207298	chrA10_random	8.34	63501.8	566	plasma membrane	Dispersed	Suberin Synthesis & Transport 1	AT5G06090	ATGPAT7, GPAT7	glycerol-3-phosphate acyltransferase 7
BnaAnng00610D	+	486358:487744	chrAnn_random	9.02	25262.3	222	ER	WGD or segmental	Phospholipid Signaling"	AT5G03080		Phosphatidic acid phosphatase (PAP2) family protein
BnaAnng00900D	+	641181:645113	chrAnn_random	6.14	90601.2	806	ER	WGD or segmental	Triacylglycerol & Fatty Acid Degradation	AT5G04040	SDP1	Patatin-like phospholipase family protein
BnaAnng00970D	-	690789:692177	chrAnn_random	8.97	52332.7	462	ER	WGD or segmental	Fatty Acid Elongation & Wax Biosynthesis	AT5G04530	KCS19	3-ketoacyl-CoA synthase 19
BnaAnng01400D	+	843156:845369	chrAnn_random	8.83	49408.9	432	mitochondrial	WGD or segmental	Prokaryotic Galactolipid, Sulfolipid, & Phospholipid Synthesis 2, Eukaryotic Galactolipid & Sulfolipid Synthesis	AT5G05580	FAD8	fatty acid desaturase 8
BnaAnng01730D	-	966808:971880	chrAnn_random	9.12	79339.9	718	cytoplasmic	WGD or segmental	Fatty Acid Elongation & Wax Biosynthesis	AT5G06530		ABC-2 type transporter family protein
BnaAnng02240D	+	1902644:1904990	chrAnn_random	8.23	47190.2	450	chloroplast	WGD or segmental	Fatty Acid Synthesis	AT1G34430	EMB3003	2-oxoacid dehydrogenases acyltransferase family protein
BnaAnng02420D	+	2022939:2027609	chrAnn_random	5.16	72906	665	cytoplasmic	WGD or segmental	Eukaryotic Phospholipid Synthesis & Editing	AT3G05420	ACBP4	acyl-CoA binding protein 4
BnaAnng02620D	+	2125313:2129944	chrAnn_random	5.16	72962.1	666	cytoplasmic	Tandem	Eukaryotic Phospholipid Synthesis & Editing	AT3G05420	ACBP4	acyl-CoA binding protein 4
BnaAnng02760D	-	2247724:2253270	chrAnn_random	6.66	119497	1047	cytoplasmic	WGD or segmental	Eukaryotic Galactolipid & Sulfolipid Synthesis	AT3G05630	PLDP2, PDLZ2, PLDZETA2	phospholipase D P2
BnaAnng03360D	-	3202643:3204322	chrAnn_random	8.45	21303.5	207	ER	WGD or segmental	Fatty Acid Elongation & Wax Biosynthesis	AT4G08670		Bifunctional inhibitor/lipid-transfer protein/seed storage 2S albumin superfamily protein
BnaAnng04110D	-	4141782:4143179	chrAnn_random	9.44	47693.4	427	Golgi apparatus	WGD or segmental	Phospholipid Signaling	AT1G21920		Histone H3 K4-specific methyltransferase SET7/9 family protein
BnaAnng04370D	-	4693170:4695706	chrAnn_random	8.13	21027.1	204	extracellular	Tandem	Fatty Acid Elongation & Wax Biosynthesis	AT4G08670		Bifunctional inhibitor/lipid-transfer protein/seed storage 2S albumin superfamily protein
BnaAnng05900D	+	6098864:6100189	chrAnn_random	8.47	17269.2	172	ER	Tandem	Fatty Acid Elongation & Wax Biosynthesis	AT5G09370		Bifunctional inhibitor/lipid-transfer protein/seed storage 2S albumin superfamily protein
BnaAnng06100D	+	6161214:6163317	chrAnn_random	8.27	43280.4	391	chloroplast	WGD or segmental	Fatty Acid Synthesis	AT5G08415		Radical SAM superfamily protein
BnaAnng06430D	+	6286251:6287757	chrAnn_random	11.56	14906.9	149	extracellular	WGD or segmental	Triacylglycerol Biosynthesis	AT5G07560	GRP20, ATGRP20	glycine-rich protein 20
BnaAnng06440D	+	6288798:6290111	chrAnn_random	10.46	10097.2	98	extracellular	Tandem	Triacylglycerol Biosynthesis	AT5G07560	GRP20, ATGRP20	glycine-rich protein 20
BnaAnng08250D	-	8884541:8888360	chrAnn_random	6.44	100273	885	cytoplasmic	WGD or segmental	Phospholipid Signaling	AT4G35790	ATPLDDELTA, PLDDELTA	phospholipase D delta
BnaAnng08480D	+	9022704:9025718	chrAnn_random	6.49	39843.3	352	extracellular	WGD or segmental	Triacylglycerol & Fatty Acid Degradation	AT5G18640		alpha/beta-Hydrolases superfamily protein
BnaAnng08490D	+	9026211:9028318	chrAnn_random	6.17	40586.6	357	plasma membrane	WGD or segmental	Triacylglycerol & Fatty Acid Degradation	AT5G18640		alpha/beta-Hydrolases superfamily protein
BnaAnng11140D	+	12181853:12182338	chrAnn_random	9.5	10305.5	96	extracellular	WGD or segmental	Fatty Acid Elongation & Wax Biosynthesis	AT3G18280		Bifunctional inhibitor/lipid-transfer protein/seed storage 2S albumin superfamily protein
BnaAnng13380D	-	14317241:14318293	chrAnn_random	9.35	40095.3	350	ER	WGD or segmental	Fatty Acid Elongation & Wax Biosynthesis	AT5G55320		MBOAT (membrane bound O-acyl transferase) family protein
BnaAnng13400D	-	14349750:14352134	chrAnn_random	9.63	49752.8	445	mitochondrial	Dispersed	Eukaryotic Phospholipid Synthesis & Editing, Mitochondrial Lipopolysaccharide Synthesis	AT4G16700	PSD1	phosphatidylserine decarboxylase 1
BnaAnng13600D	-	14561777:14566415	chrAnn_random	7.02	112501	1003	cytoplasmic	WGD or segmental	Phospholipid Signaling	AT4G00240	PLDBETA2	phospholipase D beta 2
BnaAnng13740D	-	14663058:14669307	chrAnn_random	10.29	192487	1917	ER	WGD or segmental	Triacylglycerol Biosynthesis	AT5G07530	GRP17, ATGRP17, ATGRP-7	glycine rich protein 17
BnaAnng14390D	+	15536430:15538686	chrAnn_random	8.48	62487.8	556	chloroplast	WGD or segmental	Fatty Acid Elongation & Wax Biosynthesis	AT3G56700	FAR6	fatty acid reductase 6
BnaAnng15070D	-	16117806:16122693	chrAnn_random	5.81	67322.7	616	cytoplasmic	WGD or segmental	Phospholipid Signaling	AT5G64440	AtFAAH, FAAH	fatty acid amide hydrolase
BnaAnng15340D	-	16484652:16486235	chrAnn_random	5.28	36706.6	319	peroxisomal	WGD or segmental	Phospholipid Signaling	AT4G34920		PLC-like phosphodiesterases superfamily protein
BnaAnng15510D	+	16562720:16564625	chrAnn_random	8.99	53793.3	474	ER	WGD or segmental	Fatty Acid Elongation & Wax Biosynthesis	AT1G07720	KCS3	3-ketoacyl-CoA synthase 3
BnaAnng15520D	-	16564835:16566588	chrAnn_random	8.96	53778.4	474	ER	Tandem	Fatty Acid Elongation & Wax Biosynthesis	AT1G07720	KCS3	3-ketoacyl-CoA synthase 3
BnaAnng16500D	-	17612363:17616445	chrAnn_random	6.42	57773.5	517	ER	WGD or segmental	Eukaryotic Galactolipid & Sulfolipid Synthesis	AT3G48610	NPC6	non-specific phospholipase C6
BnaAnng17300D	+	18413563:18415707	chrAnn_random	9.18	55657.2	492	ER	WGD or segmental	Suberin Synthesis & Transport 1	AT5G58860	CYP86A1, CYP86	cytochrome P450, family 86, subfamily A, polypeptide 1
BnaAnng17370D	+	18436649:18440323	chrAnn_random	7.29	69353.8	611	cytoplasmic	WGD or segmental	Phospholipid Signaling	AT5G58670	ATPLC1, ATPLC, PLC1	phospholipase C1
BnaAnng17510D	-	18558780:18561215	chrAnn_random	6.5	52953.3	465	ER	WGD or segmental	Triacylglycerol & Fatty Acid Degradation	AT1G10740		alpha/beta-Hydrolases superfamily protein
BnaAnng18900D	-	20088107:20092437	chrAnn_random	6.13	88685.1	779	cytoplasmic	WGD or segmental	Phospholipid Signaling	AT1G17340		Phosphoinositide phosphatase family protein
BnaAnng19290D	-	20765739:20767085	chrAnn_random	6.8	21495.9	202	ER	WGD or segmental	Fatty Acid Elongation & Wax Biosynthesis	AT2G44300		Bifunctional inhibitor/lipid-transfer protein/seed storage 2S albumin superfamily protein
BnaAnng19630D	-	21220345:21224457	chrAnn_random	6.3	67769.2	605	cytoplasmic	Proximal	Phospholipid Signaling	AT3G51830	ATG5, SAC8	SAC domain-containing protein 8
BnaAnng19710D	-	21563571:21565413	chrAnn_random	6.17	54580.8	492	cytoplasmic	WGD or segmental	Phospholipid Signaling	AT2G46500	ATPI4K GAMMA 4, UBDK GAMMA 4, PI4K GAMMA 4	phosphoinositide 4-kinase gamma 4
BnaAnng19780D	-	21651741:21656132	chrAnn_random	7.94	60102.9	543	Golgi apparatus	WGD or segmental	Sphingolipid Biosynthesis 1	AT4G36480	ATLCB1, LCB1, EMB2779, FBR11	long-chain base1
BnaAnng19960D	+	21782082:21784226	chrAnn_random	7.98	79846.1	714	cytoplasmic	WGD or segmental	Fatty Acid Elongation & Wax Biosynthesis	AT3G55130	ATWBC19, WBC19	white-brown complex homolog 19
BnaAnng19980D	+	21794144:21795178	chrAnn_random	5.92	14732.8	131	mitochondrial	WGD or segmental	Mitochondrial Fatty Acid & Lipoic Acid Synthesis	AT1G65290	mtACP2	mitochondrial acyl carrier protein 2
BnaAnng22560D	+	25345927:25348076	chrAnn_random	8.77	29233.2	276	chloroplast	WGD or segmental	Fatty Acid Synthesis	AT5G16390	CAC1, CAC1A, BCCP, BCCP1	chloroplastic acetylcoenzyme A carboxylase 1
BnaAnng23710D	-	27205677:27207037	chrAnn_random	4.69	14123.2	131	chloroplast	WGD or segmental	Fatty Acid Synthesis	AT1G54630	ACP3	acyl carrier protein 3
BnaAnng23770D	-	27264837:27267564	chrAnn_random	8.92	48969.6	421	cytoplasmic	WGD or segmental	Eukaryotic Phospholipid Synthesis & Editing	AT1G15110		phosphatidyl serine synthase family protein
BnaAnng23820D	-	27303530:27304832	chrAnn_random	8.67	18649.9	166	extracellular	WGD or segmental	Prokaryotic Galactolipid, Sulfolipid, & Phospholipid Synthesis 2	AT1G08640	CJD1	Chloroplast J-like domain 1
BnaAnng24000D	-	27524033:27525052	chrAnn_random	8.82	18664	164	extracellular	WGD or segmental	Eukaryotic Phospholipid Synthesis & Editing	AT1G80860	ATPLMT, PLMT	phospholipid N-methyltransferase
BnaAnng25690D	+	29729351:29730464	chrAnn_random	5.4	10030.5	90	cytoplasmic	WGD or segmental	Eukaryotic Phospholipid Synthesis & Editing	AT1G31812	ACBP6, ACBP	acyl-CoA-binding protein 6
BnaAnng26510D	-	30408778:30411174	chrAnn_random	8.18	46038.2	415	chloroplast	WGD or segmental	Fatty Acid Synthesis, Fatty Acid Elongation, Desaturation & Export From Plastid, Prokaryotic Galactolipid, Sulfolipid, & Phospholipid Synthesis 1	AT1G08510	FATB	fatty acyl-ACP thioesterases B
BnaAnng27920D	+	31902465:31902742	chrAnn_random	9.3	6810.12	53	extracellular	WGD or segmental	Sphingolipid Biosynthesis 1, Sphingolipid Biosynthesis 2	AT2G30942		Protein of unknown function (DUF3317)
BnaAnng28340D	-	32296740:32298535	chrAnn_random	9.69	24254.8	213	ER	WGD or segmental	Fatty Acid Elongation & Wax Biosynthesis	AT5G59770		Protein-tyrosine phosphatase-like, PTPLA
BnaAnng29560D	-	33777934:33779929	chrAnn_random	6.94	27398.6	250	cytoplasmic	Proximal	Mitochondrial Fatty Acid & Lipoic Acid Synthesis	AT3G45770		Polyketide synthase, enoylreductase family protein
BnaAnng30990D	+	35412532:35415749	chrAnn_random	8.53	57328.3	503	cytoplasmic	Dispersed	Triacylglycerol Biosynthesis	AT2G19450	TAG1, AS11, ABX45, DGAT1, RDS1, ATDGAT	membrane bound O-acyl transferase (MBOAT) family protein
BnaAnng32240D	-	36865043:36867224	chrAnn_random	8.33	65847.3	567	ER	WGD or segmental	Triacylglycerol & Fatty Acid Degradation	AT5G14930	SAG101	senescence-associated gene 101
BnaAnng36510D	+	41431600:41432895	chrAnn_random	4.98	49195.5	431	peroxisomal	WGD or segmental	Phospholipid Signaling	AT4G34930		PLC-like phosphodiesterases superfamily protein
BnaAnng37790D	+	42856025:42858504	chrAnn_random	6.82	27301.5	249	cytoplasmic	Proximal	Mitochondrial Fatty Acid & Lipoic Acid Synthesis	AT3G45770		Polyketide synthase, enoylreductase family protein
BnaC01g00400D	-	150808:154163	chrC01	8.37	64362.8	557	ER	WGD or segmental	Fatty Acid Elongation & Wax Biosynthesis	AT4G39510	CYP96A12	cytochrome P450, family 96, subfamily A, polypeptide 12
BnaC01g00680D	-	286627:289549	chrC01	5.31	56317.4	510	cytoplasmic	WGD or segmental	Eukaryotic Phospholipid Synthesis & Editing	AT4G39800	MI-1-P SYNTHASE, MIPS1, ATMIPS1, ATIPS1	myo-inositol-1-phosphate synthase 1
BnaC01g01820D	-	938178:940701	chrC01	5.79	45209.6	407	cytoplasmic	WGD or segmental	Oxylipin Metabolism 1	AT4G37050	PLP4, PLA V, AtPLAIVC	PATATIN-like protein 4
BnaC01g01830D	-	942377:945234	chrC01	6.12	44515	405	cytoplasmic	Tandem	Oxylipin Metabolism 1	AT4G37070	PLP1, PLA IVA, AtPLAIVA	Acyl transferase/acyl hydrolase/lysophospholipase superfamily protein
BnaC01g01840D	-	945992:948462	chrC01	8.17	45899	415	cytoplasmic	Tandem	Oxylipin Metabolism 1	AT4G37070	PLP1, PLA IVA, AtPLAIVA	Acyl transferase/acyl hydrolase/lysophospholipase superfamily protein
BnaC01g03300D	-	1704773:1707525	chrC01	8.97	43253.3	376	plasma membrane	WGD or segmental	Eukaryotic Phospholipid Synthesis & Editing"	AT5G60620	GPAT9	glycerol-3-phosphate acyltransferase 9
BnaC01g04130D	-	2149812:2151206	chrC01	9.27	51991.4	464	ER	WGD or segmental	Fatty Acid Elongation & Wax Biosynthesis	AT4G34250	KCS16	3-ketoacyl-CoA synthase 16
BnaC01g04290D	-	2247907:2252368	chrC01	5.82	122906	1108	chloroplast	WGD or segmental	Fatty Acid Elongation & Wax Biosynthesis	AT4G34100		RING/U-box superfamily protein
BnaC01g04460D	+	2355372:2361388	chrC01	7.11	55463.6	493	cytoplasmic	WGD or segmental	Fatty Acid Elongation & Wax Biosynthesis, Suberin Synthesis & Transport 1	AT4G33790	CER4, G7, FAR3	Jojoba acyl CoA reductase-related male sterility protein
BnaC01g04950D	+	2540443:2548082	chrC01	5.58	188586	1694	cytoplasmic	WGD or segmental	Phospholipid Signaling	AT4G33240	FAB1A	1-phosphatidylinositol-4-phosphate 5-kinases;zinc ion binding;1-phosphatidylinositol-3-phosphate 5-kinases
BnaC01g05200D	-	2654056:2656790	chrC01	9.01	65162.3	580	cytoplasmic	WGD or segmental	Prokaryotic Galactolipid, Sulfolipid, & Phospholipid Synthesis 2, Eukaryotic Galactolipid & Sulfolipid Synthesis	AT4G33030	SQD1	sulfoquinovosyldiacylglycerol 1
BnaC01g06700D	-	3504721:3507288	chrC01	9.23	58389.1	533	chloroplast	WGD or segmental	Prokaryotic Galactolipid, Sulfolipid, & Phospholipid Synthesis 2, Eukaryotic Galactolipid & Sulfolipid Synthesis	AT4G31780	MGD1, MGDA	monogalactosyl diacylglycerol synthase 1
BnaC01g07340D	-	3835033:3837888	chrC01	5.89	56407.4	495	cytoplasmic	WGD or segmental	Fatty Acid Synthesis	AT4G31050		Biotin/lipoate A/B protein ligase family
BnaC01g07470D	+	3927351:3929853	chrC01	8.97	50755.1	443	chloroplast	WGD or segmental	Prokaryotic Galactolipid, Sulfolipid, & Phospholipid Synthesis 2	AT4G30950	FAD6, FADC, SFD4	fatty acid desaturase 6
BnaC01g07530D	-	3943499:3944261	chrC01	8.88	11505.8	109	extracellular	WGD or segmental	Fatty Acid Elongation & Wax Biosynthesis	AT4G30880		Bifunctional inhibitor/lipid-transfer protein/seed storage 2S albumin superfamily protein
BnaC01g08060D	+	4268163:4271261	chrC01	7.22	54455.5	490	cytoplasmic	WGD or segmental	Phospholipid Signaling	AT4G30340	ATDGK7, DGK7	diacylglycerol kinase 7
BnaC01g08660D	+	4736516:4738193	chrC01	9.12	54356.5	499	cytoplasmic	WGD or segmental	Oxylipin Metabolism 1	AT4G29800	PLP8	PATATIN-like protein 8
BnaC01g09050D	+	5130212:5131482	chrC01	9.61	20641.1	188	extracellular	WGD or segmental	Oxylipin Metabolism 1,Oxylipin Metabolism 2,Phospholipid Signaling	AT4G29460		Phospholipase A2 family protein
BnaC01g09360D	-	5489084:5490626	chrC01	9.44	27946.8	245	cytoplasmic	WGD or segmental	Oxylipin Metabolism 1,Oxylipin Metabolism 2,Phospholipid Signaling	AT4G29070		Phospholipase A2 family protein
BnaC01g09510D	+	5557755:5562484	chrC01	9.29	78219.3	722	peroxisomal	WGD or segmental	Triacylglycerol & Fatty Acid Degradation	AT4G29010	AIM1	Enoyl-CoA hydratase/isomerase family
BnaC01g12360D	-	7831975:7834255	chrC01	9.05	27454.1	237	cytoplasmic	WGD or segmental	Sphingolipid Biosynthesis 1	AT4G20870	FAH2, ATFAH2	fatty acid hydroxylase 2
BnaC01g13750D	-	8978956:8980185	chrC01	4.8	34585.2	317	mitochondrial	WGD or segmental	Unknown	AT4G22240		Plastid-lipid associated protein PAP / fibrillin family protein
BnaC01g13830D	+	9019249:9020753	chrC01	9.14	29634.9	255	cytoplasmic	WGD or segmental	Sphingolipid Biosynthesis 2	AT4G22330	ATCES1	Alkaline phytoceramidase (aPHC)
BnaC01g13840D	-	9020954:9023994	chrC01	9.38	48643.3	425	cytoplasmic	WGD or segmental	Eukaryotic Phospholipid Synthesis & Editing, Mitochondrial Lipopolysaccharide Synthesis	AT4G22340	CDS2	cytidinediphosphate diacylglycerol synthase 2
BnaC01g13980D	+	9166972:9167316	chrC01	8.51	11622.9	114	ER	WGD or segmental	Fatty Acid Elongation & Wax Biosynthesis	AT4G22520		Bifunctional inhibitor/lipid-transfer protein/seed storage 2S albumin superfamily protein
BnaC01g14010D	-	9193491:9194329	chrC01	9.73	20585.4	188	ER	WGD or segmental	Phospholipid Signaling"	AT4G22550		Phosphatidic acid phosphatase (PAP2) family protein
BnaC01g14060D	+	9258475:9259519	chrC01	6.68	14770.1	140	extracellular	WGD or segmental	Fatty Acid Elongation & Wax Biosynthesis	AT4G22640		Bifunctional inhibitor/lipid-transfer protein/seed storage 2S albumin superfamily protein
BnaC01g15670D	-	10752424:10756922	chrC01	5.96	74464.9	667	cytoplasmic	WGD or segmental	Eukaryotic Phospholipid Synthesis & Editing, Fatty Acid Elongation & Wax Biosynthesis	AT4G23850	LACS4	AMP-dependent synthetase and ligase family protein
BnaC01g15980D	+	11034978:11037243	chrC01	9.16	44879.9	404	chloroplast	WGD or segmental	Triacylglycerol & Fatty Acid Degradation, Mitochondrial Lipopolysaccharide Synthesis	AT4G24160		alpha/beta-Hydrolases superfamily protein
BnaC01g16980D	+	11639539:11640651	chrC01	4.99	14588.5	136	chloroplast	WGD or segmental	Fatty Acid Synthesis	AT4G25050	ACP4	acyl carrier protein 4
BnaC01g17050D	+	11676131:11677343	chrC01	9.39	18571.1	170	cytoplasmic	WGD or segmental	Triacylglycerol Biosynthesis	AT4G25140	OLEO1, OLE1	oleosin 1
BnaC01g17660D	-	12103960:12105681	chrC01	9.3	63870.9	573	cytoplasmic	WGD or segmental	Fatty Acid Elongation & Wax Biosynthesis	AT4G25750		ABC-2 type transporter family protein
BnaC01g17900D	+	12352436:12357526	chrC01	5.57	70430.4	636	cytoplasmic	WGD or segmental	Eukaryotic Phospholipid Synthesis & Editing	AT4G25970	PSD3	phosphatidylserine decarboxylase 3
BnaC01g18060D	-	12582157:12583824	chrC01	6.05	49496.6	434	cytoplasmic	Dispersed	Unknown	AT5G57020	NMT1, ATNMT1	myristoyl-CoA:protein N-myristoyltransferase
BnaC01g18950D	-	13154022:13155735	chrC01	5.97	28103.1	245	cytoplasmic	WGD or segmental	Triacylglycerol Biosynthesis	AT4G26740	ATS1, CLO1, ATPXG1	seed gene 1
BnaC01g18980D	+	13162716:13164680	chrC01	9.79	54224.3	466	cytoplasmic	WGD or segmental	Prokaryotic Galactolipid, Sulfolipid, & Phospholipid Synthesis 1, Mitochondrial Lipopolysaccharide Synthesis	AT4G26770		Phosphatidate cytidylyltransferase family protein
BnaC01g19180D	+	13280461:13281363	chrC01	8.33	33438.1	300	chloroplast	WGD or segmental	Prokaryotic Galactolipid, Sulfolipid, & Phospholipid Synthesis 2	AT4G27030	FAD4, FADA	fatty acid desaturase A
BnaC01g19560D	-	13525572:13528158	chrC01	8.71	70974.5	638	cytoplasmic	WGD or segmental	Fatty Acid Elongation & Wax Biosynthesis	AT4G27420		ABC-2 type transporter family protein
BnaC01g20050D	-	13984003:13986469	chrC01	9.53	49843.9	445	mitochondrial	Dispersed	Eukaryotic Phospholipid Synthesis & Editing, Mitochondrial Lipopolysaccharide Synthesis	AT4G16700	PSD1	phosphatidylserine decarboxylase 1
BnaC01g20440D	+	14281587:14284048	chrC01	4.44	37182.3	339	ER	WGD or segmental	Eukaryotic Phospholipid Synthesis & Editing	AT4G27780	ACBP2	acyl-CoA binding protein 2
BnaC01g20650D	-	14452474:14453660	chrC01	5.99	32413.5	288	cytoplasmic	WGD or segmental	Fatty Acid Elongation & Wax Biosynthesis, Suberin Synthesis & Transport 1	AT4G28110	AtMYB41, MYB41	myb domain protein 41
BnaC01g20970D	+	14639629:14641595	chrC01	7.09	33888	305	plasma membrane	WGD or segmental	Unknown	AT4G17480		alpha/beta-Hydrolases superfamily protein
BnaC01g21390D	-	14917328:14918860	chrC01	9.19	54147.5	487	chloroplast	WGD or segmental	Oxylipin Metabolism 2"	AT4G16820	PLA-I{beta]2	alpha/beta-Hydrolases superfamily protein
BnaC01g21900D	-	15342452:15345355	chrC01	6.8	77904.9	686	chloroplast	WGD or segmental	Fatty Acid Synthesis, Fatty Acid Elongation, Desaturation & Export From Plastid, Prokaryotic Galactolipid, Sulfolipid, & Phospholipid Synthesis 1	AT1G54350		ABC transporter family protein
BnaC01g21970D	+	15392110:15395440	chrC01	7.27	58309.8	548	chloroplast	WGD or segmental	Fatty Acid Synthesis	AT4G16155		dihydrolipoyl dehydrogenases
BnaC01g23230D	-	16885209:16889417	chrC01	6.65	66532.7	593	cytoplasmic	WGD or segmental	Phospholipid Signaling	AT3G51830	ATG5, SAC8	SAC domain-containing protein 8
BnaC01g23300D	+	16969647:16970514	chrC01	10.44	12330.5	116	extracellular	WGD or segmental	Fatty Acid Elongation & Wax Biosynthesis	AT3G51600	LTP5	lipid transfer protein 5
BnaC01g23350D	-	17001686:17003643	chrC01	9.03	36117.2	319	ER	WGD or segmental	Triacylglycerol Biosynthesis	AT3G51520		diacylglycerol acyltransferase family
BnaC01g23400D	-	17012363:17016568	chrC01	8.23	67442.5	592	cytoplasmic	Proximal	Phospholipid Signaling	AT3G51460	RHD4	Phosphoinositide phosphatase family protein
BnaC01g25760D	+	22007342:22010644	chrC01	8.72	53937.1	489	ER	WGD or segmental	Sphingolipid Biosynthesis 1	AT3G48780	ATSPT1, SPT1	serine palmitoyltransferase 1
BnaC01g25950D	-	22288254:22294377	chrC01	9.43	66134.2	586	cytoplasmic	WGD or segmental	Fatty Acid Elongation & Wax Biosynthesis	AT3G49200		O-acyltransferase (WSD1-like) family protein
BnaC01g25960D	-	22311480:22314803	chrC01	9.22	56877.2	500	cytoplasmic	Tandem	Fatty Acid Elongation & Wax Biosynthesis	AT3G49210		O-acyltransferase (WSD1-like) family protein
BnaC01g26640D	+	23819930:23821735	chrC01	4.31	19068.9	190	ER	WGD or segmental	Fatty Acid Elongation & Wax Biosynthesis	AT3G43720		Bifunctional inhibitor/lipid-transfer protein/seed storage 2S albumin superfamily protein
BnaC01g28380D	+	26077825:26090195	chrC01	7.1	204252	1796	chloroplast	WGD or segmental	Lipid Trafficking,Unknown	AT1G59820	ALA3	aminophospholipid ATPase 3
BnaC01g31590D	-	30457099:30463806	chrC01	6.5	100764	882	nuclear	WGD or segmental	Oxylipin Metabolism 1,Oxylipin Metabolism 2	AT3G22400	LOX5	PLAT/LH2 domain-containing lipoxygenase family protein
BnaC01g33800D	+	33017159:33018948	chrC01	8.98	40944.6	355	ER	WGD or segmental	Eukaryotic Phospholipid Synthesis & Editing"	AT3G18850	LPAT5	lysophosphatidyl acyltransferase 5
BnaC01g34380D	+	33568969:33569312	chrC01	9.69	10488.6	96	ER	WGD or segmental	Fatty Acid Elongation & Wax Biosynthesis	AT3G18280		Bifunctional inhibitor/lipid-transfer protein/seed storage 2S albumin superfamily protein
BnaC01g35830D	-	35175872:35179795	chrC01	5.43	92074.1	812	cytoplasmic	WGD or segmental	Phospholipid Signaling	AT3G15730	PLDALPHA1, PLD	phospholipase D alpha 1
BnaC01g35920D	-	35233831:35235657	chrC01	7.05	27485.2	255	cytoplasmic	WGD or segmental	Phospholipid Signaling	AT3G15650		alpha/beta-Hydrolases superfamily protein
BnaC01g37100D	-	36287509:36293906	chrC01	5.63	194583	1735	nuclear	WGD or segmental	Phospholipid Signaling	AT3G14270	FAB1B	phosphatidylinositol-4-phosphate 5-kinase family protein
BnaC01g37230D	+	36394136:36396730	chrC01	5.28	69650.9	632	cytoplasmic	WGD or segmental	Oxylipin Metabolism 1,Oxylipin Metabolism 2	AT3G14075		Mono-/di-acylglycerol lipase, N-terminal;Lipase, class 3
BnaC01g37830D	+	37061555:37064865	chrC01	8.64	77461.2	681	peroxisomal	WGD or segmental	Fatty Acid Elongation & Wax Biosynthesis	AT3G13220	WBC27, ABCG26	ABC-2 type transporter family protein
BnaC01g38650D	-	37635192:37638272	chrC01	8.19	68438	631	mitochondrial	WGD or segmental	Mitochondrial Phospholipid Synthesis,Mitochondrial Lipopolysaccharide Synthesis	AT3G10370	SDP6	FAD-dependent oxidoreductase family protein
BnaC01g39480D	+	38102939:38106087	chrC01	5.92	66286.4	581	mitochondrial	WGD or segmental	Phospholipid Signaling	AT3G08510	ATPLC2, PLC2	phospholipase C 2
BnaC01g39540D	-	38134212:38136980	chrC01	8.67	81513.3	714	cytoplasmic	WGD or segmental	Phospholipid Signaling	AT3G07960		Phosphatidylinositol-4-phosphate 5-kinase family protein
BnaC01g41270D	-	435981:438732	chrC01_random	5.01	60376.6	537	cytoplasmic	Dispersed	Eukaryotic Phospholipid Synthesis & Editing, Unknown	AT4G19860		alpha/beta-Hydrolases superfamily protein
BnaC01g41490D	-	654589:659393	chrC01_random	7.59	85234.2	762	cytoplasmic	Dispersed	Fatty Acid Elongation & Wax Biosynthesis	AT4G24510	CER2, VC2, VC-2	HXXXD-type acyl-transferase family protein
BnaC01g43810D	+	3467139:3468649	chrC01_random	8.93	40543.9	345	cytoplasmic	Dispersed	Sphingolipid Biosynthesis 1	AT3G19260	LAG1 HOMOLOG 2, LOH2	LAG1 homologue 2
BnaC02g00460D	+	191611:195051	chrC02	5.58	56314.3	510	cytoplasmic	WGD or segmental	Eukaryotic Phospholipid Synthesis & Editing	AT5G10170	ATMIPS3, MIPS3	myo-inositol-1-phosphate synthase 3
BnaC02g00470D	-	201139:202841	chrC02	9.19	24637.9	223	chloroplast	WGD or segmental	Fatty Acid Synthesis	AT5G10160		Thioesterase superfamily protein
BnaC02g00930D	+	402762:404698	chrC02	8.47	17215.2	172	extracellular	WGD or segmental	Fatty Acid Elongation & Wax Biosynthesis	AT5G64080		Bifunctional inhibitor/lipid-transfer protein/seed storage 2S albumin superfamily protein
BnaC02g01120D	+	483960:486275	chrC02	8.27	43125.2	391	chloroplast	WGD or segmental	Fatty Acid Synthesis	AT5G08415		Radical SAM superfamily protein
BnaC02g01550D	+	627160:628665	chrC02	11.28	14826.8	149	extracellular	WGD or segmental	Triacylglycerol Biosynthesis	AT5G07560	GRP20, ATGRP20	glycine-rich protein 20
BnaC02g01560D	+	629668:630975	chrC02	10.72	15236.3	157	extracellular	Tandem	Triacylglycerol Biosynthesis	AT5G07560	GRP20, ATGRP20	glycine-rich protein 20
BnaC02g01570D	+	633723:637275	chrC02	10.4	88165	870	extracellular	WGD or segmental	Triacylglycerol Biosynthesis	AT5G07530	GRP17, ATGRP17, ATGRP-7	glycine rich protein 17
BnaC02g01960D	+	865116:872403	chrC02	9.19	82998.1	752	cytoplasmic	WGD or segmental	Fatty Acid Elongation & Wax Biosynthesis	AT5G06530		ABC-2 type transporter family protein
BnaC02g02240D	-	996425:998613	chrC02	8.62	49535.9	432	mitochondrial	WGD or segmental	Prokaryotic Galactolipid, Sulfolipid, & Phospholipid Synthesis 2, Eukaryotic Galactolipid & Sulfolipid Synthesis	AT5G05580	FAD8	fatty acid desaturase 8
BnaC02g02660D	+	1164266:1170480	chrC02	8.41	91695.1	827	nuclear	WGD or segmental	Phospholipid Signaling	AT5G04540		Myotubularin-like phosphatases II superfamily
BnaC02g02670D	+	1174331:1175872	chrC02	8.9	52284.6	462	ER	WGD or segmental	Fatty Acid Elongation & Wax Biosynthesis	AT5G04530	KCS19	3-ketoacyl-CoA synthase 19
BnaC02g03380D	-	1620364:1622032	chrC02	8.61	25421.4	223	plasma membrane	WGD or segmental	Phospholipid Signaling"	AT5G03080		Phosphatidic acid phosphatase (PAP2) family protein
BnaC02g04350D	-	2219637:2222452	chrC02	8.94	54482.4	485	cytoplasmic	WGD or segmental	Fatty Acid Elongation & Wax Biosynthesis	AT5G12420		O-acyltransferase (WSD1-like) family protein
BnaC02g04910D	+	2574644:2578609	chrC02	6.58	65734.1	597	cytoplasmic	WGD or segmental	Triacylglycerol Biosynthesis	AT5G13640	ATPDAT, PDAT, PDAT1	phospholipid:diacylglycerol acyltransferase
BnaC02g06410D	+	3433463:3437111	chrC02	9.28	69022	605	mitochondrial	WGD or segmental	Triacylglycerol & Fatty Acid Degradation	AT5G16120		alpha/beta-Hydrolases superfamily protein
BnaC02g06560D	-	3509492:3511806	chrC02	9.15	29547.7	280	chloroplast	WGD or segmental	Fatty Acid Synthesis	AT5G16390	CAC1, CAC1A, BCCP, BCCP1	chloroplastic acetylcoenzyme A carboxylase 1
BnaC02g08280D	+	4513031:4515799	chrC02	6.37	39753.2	352	extracellular	WGD or segmental	Triacylglycerol & Fatty Acid Degradation	AT5G18640		alpha/beta-Hydrolases superfamily protein
BnaC02g08290D	+	4515850:4518466	chrC02	6.35	46195.1	408	plasma membrane	WGD or segmental	Triacylglycerol & Fatty Acid Degradation	AT5G18640		alpha/beta-Hydrolases superfamily protein
BnaC02g09540D	+	5272708:5275978	chrC02	8.56	55637.8	492	cytoplasmic	WGD or segmental	Fatty Acid Elongation & Wax Biosynthesis, Suberin Synthesis & Transport 1	AT5G22500	FAR1	fatty acid reductase 1
BnaC02g10050D	-	5694996:5695876	chrC02	8.58	11162.1	110	extracellular	WGD or segmental	Fatty Acid Elongation & Wax Biosynthesis	AT5G59310	LTP4	lipid transfer protein 4
BnaC02g11200D	-	6445708:6449220	chrC02	8.97	71995.3	630	plasma membrane	WGD or segmental	Fatty Acid Elongation & Wax Biosynthesis	AT5G57800	FLP1, YRE, CER3, WAX2	Fatty acid hydroxylase superfamily
BnaC02g13050D	-	8325871:8326549	chrC02	8.9	16949.1	154	extracellular	WGD or segmental	Fatty Acid Elongation & Wax Biosynthesis	AT5G55450		Bifunctional inhibitor/lipid-transfer protein/seed storage 2S albumin superfamily protein
BnaC02g13060D	-	8328526:8329200	chrC02	9.18	12563.1	118	extracellular	Tandem	Fatty Acid Elongation & Wax Biosynthesis	AT5G55410		Bifunctional inhibitor/lipid-transfer protein/seed storage 2S albumin superfamily protein
BnaC02g13080D	+	8350503:8351534	chrC02	9.27	39585	343	plasma membrane	WGD or segmental	Fatty Acid Elongation & Wax Biosynthesis	AT5G55370		MBOAT (membrane bound O-acyl transferase) family protein
BnaC02g13100D	+	8380234:8381295	chrC02	8.96	40679.4	353	ER	Tandem	Fatty Acid Elongation & Wax Biosynthesis	AT5G55360		MBOAT (membrane bound O-acyl transferase) family protein
BnaC02g13130D	+	8417600:8418619	chrC02	8.77	38436.9	339	extracellular	Tandem	Fatty Acid Elongation & Wax Biosynthesis	AT5G55350		MBOAT (membrane bound O-acyl transferase) family protein
BnaC02g14320D	+	9726448:9728853	chrC02	9.17	55215.8	490	cytoplasmic	WGD or segmental	Fatty Acid Elongation & Wax Biosynthesis	AT5G53390		O-acyltransferase (WSD1-like) family protein
BnaC02g14920D	+	10415053:10416822	chrC02	9.26	65692.8	589	cytoplasmic	WGD or segmental	Fatty Acid Elongation & Wax Biosynthesis	AT5G52860		ABC-2 type transporter family protein
BnaC02g15440D	+	11001008:11003773	chrC02	6.41	64572.7	585	ER	WGD or segmental	Suberin Synthesis & Transport 1	AT5G51950		Glucose-methanol-choline (GMC) oxidoreductase family protein
BnaC02g15950D	+	11600161:11603654	chrC02	5.63	102906	900	chloroplast	WGD or segmental	Oxylipin Metabolism 1,Oxylipin Metabolism 2	AT3G45140	LOX2, ATLOX2	lipoxygenase 2
BnaC02g16490D	+	12006971:12010347	chrC02	9.06	35771.7	325	chloroplast	WGD or segmental	Lipid Trafficking	AT1G65260	PTAC4, VIPP1	plastid transcriptionally active 4
BnaC02g16510D	-	12014553:12015596	chrC02	4.99	14674.7	131	mitochondrial	WGD or segmental	Mitochondrial Fatty Acid & Lipoic Acid Synthesis	AT1G65290	mtACP2	mitochondrial acyl carrier protein 2
BnaC02g16970D	-	12366513:12366809	chrC02	8.46	10336.2	98	extracellular	WGD or segmental	Fatty Acid Elongation & Wax Biosynthesis	AT1G66850		Bifunctional inhibitor/lipid-transfer protein/seed storage 2S albumin superfamily protein
BnaC02g17470D	+	13064655:13066707	chrC02	9.57	35672.7	319	ER	WGD or segmental	Fatty Acid Elongation & Wax Biosynthesis, Suberin Synthesis & Transport 1	AT1G67730	YBR159, KCR1, ATKCR1	beta-ketoacyl reductase 1
BnaC02g20100D	+	16436367:16438007	chrC02	9.44	21517.5	192	ER	WGD or segmental	Triacylglycerol Biosynthesis	AT1G70670		Caleosin-related family protein
BnaC02g20500D	+	17059284:17065032	chrC02	5.73	167697	1490	cytoplasmic	WGD or segmental	Phospholipid Signaling	AT1G71010	FAB1C	FORMS APLOID AND BINUCLEATE CELLS 1C
BnaC02g20600D	-	17124380:17125729	chrC02	8.57	50019.4	449	ER	WGD or segmental	Fatty Acid Elongation & Wax Biosynthesis	AT1G71160	KCS7	3-ketoacyl-CoA synthase 7
BnaC02g20910D	-	17552199:17559219	chrC02	8.92	75523.1	684	cytoplasmic	WGD or segmental	Fatty Acid Elongation & Wax Biosynthesis	AT1G71960	ABCG25, ATABCG25	ATP-binding casette family G25
BnaC02g21680D	+	18609969:18613056	chrC02	9.66	65440.1	594	ER	WGD or segmental	Cutin Synthesis & Transport 1,Suberin Synthesis & Transport 1	AT1G72970	HTH, EDA17	Glucose-methanol-choline (GMC) oxidoreductase family protein
BnaC02g21760D	-	18685218:18687137	chrC02	9.12	60821.5	548	ER	Tandem	Suberin Synthesis & Transport 1	AT1G73050		Glucose-methanol-choline (GMC) oxidoreductase family protein
BnaC02g22260D	-	19102583:19103285	chrC02	4.09	15941	148	extracellular	WGD or segmental	Fatty Acid Elongation & Wax Biosynthesis	AT1G73550		Bifunctional inhibitor/lipid-transfer protein/seed storage 2S albumin superfamily protein
BnaC02g22330D	-	19173927:19177091	chrC02	6.42	72282.5	631	ER	WGD or segmental	Oxylipin Metabolism 2	AT1G73680	ALPHA DOX2	alpha dioxygenase
BnaC02g22460D	+	19512763:19513059	chrC02	8.67	10864.9	98	ER	WGD or segmental	Fatty Acid Elongation & Wax Biosynthesis	AT1G73780		Bifunctional inhibitor/lipid-transfer protein/seed storage 2S albumin superfamily protein
BnaC02g24210D	+	21509791:21511678	chrC02	5.55	41404.8	372	cytoplasmic	WGD or segmental	Oxylipin Metabolism 1	AT1G76680	OPR1, ATOPR1	12-oxophytodienoate reductase 1
BnaC02g24660D	+	21843883:21847833	chrC02	8.72	83880.8	737	cytoplasmic	WGD or segmental	Phospholipid Signaling	AT1G77740	PIP5K2	phosphatidylinositol-4-phosphate 5-kinase 2
BnaC02g25190D	+	22562373:22564354	chrC02	9.75	39142.8	348	cytoplasmic	WGD or segmental	Eukaryotic Phospholipid Synthesis & Editing	AT1G78690		Phospholipid/glycerol acyltransferase family protein
BnaC02g26020D	+	23283408:23284453	chrC02	8.82	18660	164	extracellular	WGD or segmental	Eukaryotic Phospholipid Synthesis & Editing	AT1G80860	ATPLMT, PLMT	phospholipid N-methyltransferase
BnaC02g28260D	+	26704602:26707399	chrC02	5.66	16419.2	162	ER	WGD or segmental	Fatty Acid Elongation & Wax Biosynthesis	AT4G12360		Bifunctional inhibitor/lipid-transfer protein/seed storage 2S albumin superfamily protein
BnaC02g29440D	-	29777371:29778989	chrC02	8.81	21593.9	207	ER	WGD or segmental	Fatty Acid Elongation & Wax Biosynthesis	AT4G08670		Bifunctional inhibitor/lipid-transfer protein/seed storage 2S albumin superfamily protein
BnaC02g29610D	-	30430639:30432336	chrC02	8.66	59024.7	529	chloroplast	WGD or segmental	Oxylipin Metabolism 1,Oxylipin Metabolism 2	AT5G42650	AOS, CYP74A, DDE2	allene oxide synthase
BnaC02g30500D	+	32274605:32277354	chrC02	9.1	59068.1	527	ER	WGD or segmental	Fatty Acid Elongation & Wax Biosynthesis, Suberin Synthesis & Transport 1	AT5G43760	KCS20	3-ketoacyl-CoA synthase 20
BnaC02g30900D	+	32790870:32794365	chrC02	7.33	40775.1	367	nuclear	WGD or segmental	Prokaryotic Galactolipid, Sulfolipid, & Phospholipid Synthesis 1	AT5G44190	GLK2, ATGLK2, GPRI2	GOLDEN2-like 2
BnaC02g30980D	+	32874910:32876630	chrC02	7.21	41528	373	Golgi apparatus	WGD or segmental	Mitochondrial Phospholipid Synthesis,Mitochondrial Lipopolysaccharide Synthesis	AT3G20480		tetraacyldisaccharide 4'-kinase family protein
BnaC02g32190D	+	34667230:34674979	chrC02	5.31	70292.4	633	cytoplasmic	WGD or segmental	Fatty Acid Elongation & Wax Biosynthesis	AT5G16350		O-acyltransferase (WSD1-like) family protein
BnaC02g33230D	+	35695952:35697724	chrC02	8.94	27526.3	247	ER	WGD or segmental	Sphingolipid Biosynthesis 1	AT5G47120	ATBI-1, BI-1, ATBI1, BI1	BAX inhibitor 1
BnaC02g33390D	+	35848230:35850773	chrC02	6.75	22080.5	194	cytoplasmic	WGD or segmental	Mitochondrial Fatty Acid & Lipoic Acid Synthesis	AT5G47630	mtACP3	mitochondrial acyl carrier protein 3
BnaC02g33480D	-	35897951:35900472	chrC02	6.97	37608.9	330	cytoplasmic	WGD or segmental	Unknown	AT5G47730		Sec14p-like phosphatidylinositol transfer family protein
BnaC02g33900D	-	36218888:36222814	chrC02	5.78	80139.6	733	cytoplasmic	WGD or segmental	Fatty Acid Elongation & Wax Biosynthesis	AT2G01320		ABC-2 type transporter family protein
BnaC02g35410D	+	38166208:38168542	chrC02	7.65	36116.1	304	ER	WGD or segmental	Sphingolipid Biosynthesis 1	AT3G25540	LAG1	TRAM, LAG1 and CLN8 (TLC) lipid-sensing domain containing protein
BnaC02g35520D	+	38220631:38223911	chrC02	6.74	46626.9	412	cytoplasmic	WGD or segmental	Eukaryotic Phospholipid Synthesis & Editing"	AT3G25585	AAPT2, ATAAPT2	aminoalcoholphosphotransferase
BnaC02g35530D	-	38245451:38250737	chrC02	5.91	136389	1202	mitochondrial	WGD or segmental	Unknown	AT3G25610		ATPase E1-E2 type family protein / haloacid dehalogenase-like hydrolase family protein
BnaC02g35560D	-	38297830:38301105	chrC02	9.08	76463.5	685	cytoplasmic	Proximal	Fatty Acid Elongation & Wax Biosynthesis	AT3G25620		ABC-2 type transporter family protein
BnaC02g36350D	-	39419430:39421700	chrC02	5.87	35066.3	309	cytoplasmic	WGD or segmental	Triacylglycerol Biosynthesis	AT3G26790	FUS3	AP2/B3-like transcriptional factor family protein
BnaC02g36400D	+	39451503:39455982	chrC02	7.07	78322.4	700	chloroplast	WGD or segmental	Fatty Acid Elongation & Wax Biosynthesis	AT3G26840		Esterase/lipase/thioesterase family protein
BnaC02g36410D	+	39460338:39465086	chrC02	6.62	78777.2	701	chloroplast	Tandem	Fatty Acid Elongation & Wax Biosynthesis	AT3G26840		Esterase/lipase/thioesterase family protein
BnaC02g37030D	+	40002669:40003899	chrC02	7.89	20248.2	191	plasma membrane	WGD or segmental	Triacylglycerol Biosynthesis	AT3G27660	OLEO4, OLE3	oleosin 4
BnaC02g37590D	+	40546448:40548252	chrC02	8.2	34980	314	cytoplasmic	WGD or segmental	Fatty Acid Elongation & Wax Biosynthesis	AT3G28910	ATMYB30, MYB30	myb domain protein 30
BnaC02g38640D	-	41539189:41539500	chrC02	6.52	10991	103	extracellular	WGD or segmental	Fatty Acid Elongation & Wax Biosynthesis	AT5G48490		Bifunctional inhibitor/lipid-transfer protein/seed storage 2S albumin superfamily protein
BnaC02g38800D	-	41783404:41787189	chrC02	6.67	48365.4	462	cytoplasmic	WGD or segmental	Triacylglycerol & Fatty Acid Degradation	AT5G48880		peroxisomal 3-keto-acyl-CoA thiolase 2
BnaC02g38930D	-	41869878:41871251	chrC02	8.97	51563.7	457	plasma membrane	WGD or segmental	Fatty Acid Elongation & Wax Biosynthesis	AT5G49070	KCS21	3-ketoacyl-CoA synthase 21
BnaC02g39270D	-	42247581:42251906	chrC02	7.76	27085.7	238	cytoplasmic	WGD or segmental	Triacylglycerol Biosynthesis	AT5G29560		caleosin-related family protein
BnaC02g39790D	+	42724221:42729031	chrC02	5.56	72981.8	670	cytoplasmic	WGD or segmental	Eukaryotic Phospholipid Synthesis & Editing	AT5G27630	ACBP5	acyl-CoA binding protein 5
BnaC02g40590D	+	43675108:43679061	chrC02	6.56	92713.7	815	cytoplasmic	WGD or segmental	Phospholipid Signaling	AT5G25370	PLDALPHA3	phospholipase D alpha 3
BnaC02g41520D	+	44381595:44384530	chrC02	5.32	51973.8	470	cytoplasmic	WGD or segmental	Cutin Synthesis & Transport 1	AT5G23940	EMB3009, PEL3, DCR	HXXXD-type acyl-transferase family protein
BnaC02g41620D	+	44429529:44434000	chrC02	8.6	82314	752	chloroplast	WGD or segmental	Sphingolipid Biosynthesis 1, Sphingolipid Biosynthesis 2	AT5G23450	ATLCBK1, LCBK1	long-chain base (LCB) kinase 1
BnaC02g42690D	+	45192282:45196242	chrC02	8.49	79110.2	713	ER	WGD or segmental	Phospholipid Signaling	AT5G63770	ATDGK2, DGK2	diacylglycerol kinase 2
BnaC02g42900D	-	45292603:45299611	chrC02	5.47	127294	1132	nuclear	WGD or segmental	Phospholipid Signaling	AT5G64070	PI-4KBETA1, PI4KBETA1	phosphatidylinositol 4-OH kinase beta1
BnaC02g43130D	+	45452428:45456965	chrC02	6.19	66405.2	611	cytoplasmic	WGD or segmental	Phospholipid Signaling	AT5G64440	AtFAAH, FAAH	fatty acid amide hydrolase
BnaC02g44810D	+	613181:615326	chrC02_random	4.61	37204.2	339	ER	Dispersed	Eukaryotic Phospholipid Synthesis & Editing	AT5G53470	ACBP1, ACBP	acyl-CoA binding protein 1
BnaC02g45100D	+	876932:880099	chrC02_random	8.08	41480.9	373	peroxisomal	Dispersed	Triacylglycerol & Fatty Acid Degradation	AT5G65940	CHY1	beta-hydroxyisobutyryl-CoA hydrolase 1
BnaC02g45210D	+	939260:941458	chrC02_random	7.74	35903.2	329	chloroplast	Dispersed	Eukaryotic Galactolipid & Sulfolipid Synthesis, Lipid Trafficking	AT1G65410	ATNAP11, TGD3, NAP11	non-intrinsic ABC protein 11
BnaC02g45280D	-	1011616:1012459	chrC02_random	7.03	25797.7	239	peroxisomal	Dispersed	Triacylglycerol & Fatty Acid Degradation	AT1G65520	ATECI1, ECI1, ECHIC, PEC11	delta(3), delta(2)-enoyl CoA isomerase 1
BnaC02g45800D	-	1586959:1600856	chrC02_random	7.66	104291	913	chloroplast	Dispersed	Oxylipin Metabolism 1,Oxylipin Metabolism 2	AT1G67560	LOX6	PLAT/LH2 domain-containing lipoxygenase family protein
BnaC02g46240D	+	2090094:2094581	chrC02_random	8	134976	1187	Golgi apparatus	Dispersed	Unknown	AT1G72700		ATPase E1-E2 type family protein / haloacid dehalogenase-like hydrolase family protein
BnaC02g48310D	+	4497209:4498317	chrC02_random	9.46	22007.5	198	ER	Dispersed	Fatty Acid Elongation & Wax Biosynthesis	AT4G08530		Bifunctional inhibitor/lipid-transfer protein/seed storage 2S albumin superfamily protein
BnaC02g48930D	-	5146182:5147363	chrC02_random	9.47	30570.1	280	chloroplast	Dispersed	Prokaryotic Galactolipid, Sulfolipid, & Phospholipid Synthesis 1,Eukaryotic Galactolipid & Sulfolipid Synthesis,Mitochondrial Lipopolysaccharide Synthesis,Phospholipid Signaling	AT5G66450		Phosphatidic acid phosphatase (PAP2) family protein
BnaC03g01830D	+	881996:886565	chrC03	5.66	127433	1130	peroxisomal	WGD or segmental	Lipid Trafficking	AT5G04930	ALA1	aminophospholipid ATPase 1
BnaC03g03150D	-	1519876:1520984	chrC03	9.3	12072.4	116	ER	WGD or segmental	Triacylglycerol Biosynthesis	AT5G07550	GRP19, ATGRP19	glycine-rich protein 19
BnaC03g03170D	-	1525165:1526940	chrC03	9.9	12506.1	120	ER	Dispersed	Triacylglycerol Biosynthesis	AT5G07560	GRP20, ATGRP20	glycine-rich protein 20
BnaC03g03330D	-	1603238:1607209	chrC03	6.09	78834.2	720	plasma membrane	WGD or segmental	Phospholipid Signaling	AT5G07920	DGK1, ATDGK1	diacylglycerol kinase1
BnaC03g03580D	-	1734638:1737388	chrC03	8.27	42417.6	381	chloroplast	WGD or segmental	Fatty Acid Synthesis	AT5G08415		Radical SAM superfamily protein
BnaC03g04180D	+	2005401:2006950	chrC03	8.55	24779.8	224	chloroplast	WGD or segmental	Fatty Acid Synthesis	AT5G10160		Thioesterase superfamily protein
BnaC03g04350D	-	2079265:2081169	chrC03	9.68	27300.1	239	ER	WGD or segmental	Fatty Acid Elongation & Wax Biosynthesis, Suberin Synthesis & Transport 1	AT5G10480	PAS2	Protein-tyrosine phosphatase-like, PTPLA
BnaC03g05590D	-	2700039:2702344	chrC03	9.09	54359.9	481	cytoplasmic	WGD or segmental	Fatty Acid Elongation & Wax Biosynthesis	AT5G16350		O-acyltransferase (WSD1-like) family protein
BnaC03g06650D	+	3183193:3185758	chrC03	7.86	60791.8	526	cytoplasmic	WGD or segmental	Triacylglycerol & Fatty Acid Degradation	AT5G14930	SAG101	senescence-associated gene 101
BnaC03g06660D	+	3187564:3192707	chrC03	7.58	59968	519	cytoplasmic	Tandem	Triacylglycerol & Fatty Acid Degradation	AT5G14930	SAG101	senescence-associated gene 101
BnaC03g06900D	+	3289629:3291078	chrC03	7.23	36599.1	323	cytoplasmic	WGD or segmental	Cutin Synthesis & Transport 1	AT5G15310	ATMYB16, ATMIXTA, MYB16	myb domain protein 16
BnaC03g07000D	+	3331383:3333212	chrC03	8.96	27333.5	256	chloroplast	WGD or segmental	Fatty Acid Synthesis	AT5G15530	BCCP2, CAC1-B	biotin carboxyl carrier protein 2
BnaC03g07750D	-	3656512:3658874	chrC03	6.75	29392.3	278	chloroplast	Tandem	Fatty Acid Synthesis	AT5G16390	CAC1, CAC1A, BCCP, BCCP1	chloroplastic acetylcoenzyme A carboxylase 1
BnaC03g10300D	-	4972616:4979509	chrC03	6.21	93469.8	828	cytoplasmic	WGD or segmental	Phospholipid Signaling	AT5G20840		Phosphoinositide phosphatase family protein
BnaC03g11200D	+	5478335:5479709	chrC03	4.25	19677.7	177	cytoplasmic	WGD or segmental	Mitochondrial Fatty Acid & Lipoic Acid Synthesis	AT5G60340		P-loop containing nucleoside triphosphate hydrolases superfamily protein
BnaC03g12050D	-	5841328:5842012	chrC03	8.36	11602.5	115	extracellular	WGD or segmental	Fatty Acid Elongation & Wax Biosynthesis	AT5G59320	LTP3	lipid transfer protein 3
BnaC03g12340D	+	5955448:5957747	chrC03	9.06	55548	491	ER	WGD or segmental	Suberin Synthesis & Transport 1	AT5G58860	CYP86A1, CYP86	cytochrome P450, family 86, subfamily A, polypeptide 1
BnaC03g12400D	+	5992428:5997143	chrC03	7.94	69212.6	611	cytoplasmic	WGD or segmental	Phospholipid Signaling	AT5G58670	ATPLC1, ATPLC, PLC1	phospholipase C1
BnaC03g13810D	-	6662647:6668721	chrC03	9.09	121134	1088	ER	WGD or segmental	Fatty Acid Elongation & Wax Biosynthesis	AT5G60740		ABC transporter family protein
BnaC03g14240D	-	6847786:6848406	chrC03	8.67	13886.5	125	extracellular	WGD or segmental	Fatty Acid Elongation & Wax Biosynthesis	AT5G55410		Bifunctional inhibitor/lipid-transfer protein/seed storage 2S albumin superfamily protein
BnaC03g14260D	+	6861722:6864816	chrC03	9.46	39249.1	339	plasma membrane	WGD or segmental	Fatty Acid Elongation & Wax Biosynthesis	AT5G55370		MBOAT (membrane bound O-acyl transferase) family protein
BnaC03g14290D	+	6871883:6873032	chrC03	9.24	38795.4	335	ER	Tandem	Fatty Acid Elongation & Wax Biosynthesis	AT5G55350		MBOAT (membrane bound O-acyl transferase) family protein
BnaC03g14900D	+	7265904:7268317	chrC03	9.1	55097.5	489	cytoplasmic	WGD or segmental	Fatty Acid Elongation & Wax Biosynthesis	AT5G53390		O-acyltransferase (WSD1-like) family protein
BnaC03g15620D	-	7799077:7799649	chrC03	6.52	10037.6	98	ER	WGD or segmental	Fatty Acid Elongation & Wax Biosynthesis	AT5G52160		Bifunctional inhibitor/lipid-transfer protein/seed storage 2S albumin superfamily protein
BnaC03g15760D	+	7943615:7946590	chrC03	6.63	64034	584	extracellular	WGD or segmental	Suberin Synthesis & Transport 1	AT5G51950		Glucose-methanol-choline (GMC) oxidoreductase family protein
BnaC03g15790D	-	7950198:7953315	chrC03	6.41	59719.4	540	cytoplasmic	Tandem	Suberin Synthesis & Transport 1	AT5G51950		Glucose-methanol-choline (GMC) oxidoreductase family protein
BnaC03g16020D	+	8086636:8090227	chrC03	6.87	66516.6	594	cytoplasmic	WGD or segmental	Sphingolipid Biosynthesis 2	AT5G51290		Diacylglycerol kinase family protein
BnaC03g16520D	-	8389577:8395116	chrC03	7.8	43719.4	383	cytoplasmic	WGD or segmental	Triacylglycerol Biosynthesis, Eukaryotic Phospholipid Synthesis & Editing	AT2G29980	FAD3	fatty acid desaturase 3
BnaC03g16690D	-	8496645:8499198	chrC03	6.91	38635.1	367	chloroplast	WGD or segmental	Fatty Acid Synthesis	AT2G30200		catalytics;transferases;[acyl-carrier-protein] S-malonyltransferases;binding
BnaC03g16940D	-	8596862:8600970	chrC03	7.81	87432	793	nuclear	WGD or segmental	Triacylglycerol Biosynthesis	AT2G30470	HSI2, VAL1	high-level expression of sugar-inducible gene 2
BnaC03g16960D	-	8624961:8627083	chrC03	9.2	57699.1	505	ER	WGD or segmental	Suberin Synthesis & Transport 1, Suberin Synthesis & Transport 2	AT2G30490	ATC4H, C4H, CYP73A5, REF3	cinnamate-4-hydroxylase
BnaC03g17280D	-	8818529:8820370	chrC03	5.48	47660.8	414	cytoplasmic	WGD or segmental	Oxylipin Metabolism 1,Oxylipin Metabolism 2	AT2G31100		alpha/beta-Hydrolases superfamily protein
BnaC03g17450D	-	8926490:8928229	chrC03	9.58	36346.8	307	ER	WGD or segmental	Unknown,Eukaryotic Galactolipid & Sulfolipid Synthesis	AT2G31360	ADS2, DS2	16:0delta9 desaturase 2
BnaC03g17670D	-	9036473:9037897	chrC03	8.82	53214.8	474	chloroplast	Proximal	Triacylglycerol & Fatty Acid Degradation, Oxylipin Metabolism 1, Oxylipin Metabolism 2	AT2G31690		alpha/beta-Hydrolases superfamily protein
BnaC03g18470D	-	9470365:9473709	chrC03	8.29	48546.4	462	cytoplasmic	WGD or segmental	Triacylglycerol & Fatty Acid Degradation	AT2G33150	PKT3, PED1, KAT2	peroxisomal 3-ketoacyl-CoA thiolase 3
BnaC03g18600D	-	9528367:9530209	chrC03	5.18	26822.3	239	cytoplasmic	WGD or segmental	Triacylglycerol Biosynthesis	AT2G33380	RD20, CLO-3	Caleosin-related family protein
BnaC03g19080D	+	9883121:9884685	chrC03	6.83	22458	206	ER	WGD or segmental	Sphingolipid Biosynthesis 1, Sphingolipid Biosynthesis 2	AT2G34690	ACD11	Glycolipid transfer protein (GLTP) family protein
BnaC03g19130D	+	9906508:9908826	chrC03	9.22	27534.2	237	Golgi apparatus	WGD or segmental	Sphingolipid Biosynthesis 1	AT2G34770	FAH1, ATFAH1	fatty acid hydroxylase 1
BnaC03g19520D	-	10170677:10174750	chrC03	9.01	54027.3	480	cytoplasmic	WGD or segmental	Fatty Acid Elongation & Wax Biosynthesis	AT1G72110		O-acyltransferase (WSD1-like) family protein
BnaC03g19540D	+	10197172:10201193	chrC03	8.53	74386.1	664	peroxisomal	WGD or segmental	Triacylglycerol & Fatty Acid Degradation	AT2G35690	ACX5	acyl-CoA oxidase 5
BnaC03g20900D	-	11156882:11161229	chrC03	8.77	70571	614	ER	WGD or segmental	Fatty Acid Elongation & Wax Biosynthesis	AT2G37700		Fatty acid hydroxylase superfamily
BnaC03g20940D	+	11183416:11185514	chrC03	9.35	35532.7	309	Golgi apparatus	WGD or segmental	Sphingolipid Biosynthesis 2	AT2G37940	AtIPCS2	Arabidopsis Inositol phosphorylceramide synthase 2
BnaC03g21010D	+	11257146:11260486	chrC03	5.7	84788.6	764	chloroplast	WGD or segmental	Fatty Acid Synthesis	AT2G38040	CAC3	acetyl Co-enzyme a carboxylase carboxyltransferase alpha subunit
BnaC03g21770D	+	11805906:11808657	chrC03	8.93	54087.4	481	ER	Tandem	Fatty Acid Elongation & Wax Biosynthesis	AT2G38995		O-acyltransferase (WSD1-like) family protein
BnaC03g21780D	+	11820256:11822741	chrC03	9.14	54424.7	480	cytoplasmic	Tandem	Fatty Acid Elongation & Wax Biosynthesis	AT2G38995		O-acyltransferase (WSD1-like) family protein
BnaC03g21980D	-	12025523:12028094	chrC03	6.63	52301.7	476	cytoplasmic	WGD or segmental	Oxylipin Metabolism 1	AT2G39220	PLP6, PLA IIB	PATATIN-like protein 6
BnaC03g22010D	+	12048534:12050205	chrC03	10.34	33402.7	310	chloroplast	WGD or segmental	Prokaryotic Galactolipid, Sulfolipid, & Phospholipid Synthesis 1, Mitochondrial Phospholipid Synthesis, Mitochondrial Lipopolysaccharide Synthesis	AT2G39290	PGPS1, PGP1, PGS1	phosphatidylglycerolphosphate synthase 1
BnaC03g22090D	+	12081242:12085547	chrC03	6.12	36054.4	318	cytoplasmic	WGD or segmental	Triacylglycerol & Fatty Acid Degradation	AT2G39420		alpha/beta-Hydrolases superfamily protein
BnaC03g22940D	+	12717998:12719997	chrC03	5.4	57575.9	529	extracellular	WGD or segmental	Phospholipid Signaling	AT2G40850	ATPI4K GAMMA 1, PI4K GAMMA 1	phosphoinositide 4-kinase gamma 1
BnaC03g23210D	+	12876365:12879506	chrC03	6.83	87088.5	761	nuclear	WGD or segmental	Phospholipid Signaling	AT2G41210	PIP5K5	phosphatidylinositol- 4-phosphate 5-kinase 5
BnaC03g23410D	+	13039676:13042536	chrC03	8.5	53114.3	475	cytoplasmic	WGD or segmental	Triacylglycerol Biosynthesis, Eukaryotic Phospholipid Synthesis & Editing	AT2G41540	GPDHC1	6-phosphogluconate dehydrogenase family protein
BnaC03g23470D	-	13089423:13092167	chrC03	8.84	46989.4	428	cytoplasmic	WGD or segmental	Unknown	AT2G41710		Integrase-type DNA-binding superfamily protein
BnaC03g24420D	+	13714703:13717366	chrC03	5.81	45451.6	399	chloroplast	WGD or segmental	Fatty Acid Synthesis, Fatty Acid Elongation, Desaturation & Export From Plastid, Prokaryotic Galactolipid, Sulfolipid, & Phospholipid Synthesis 1	AT2G43710	SSI2, FAB2	Plant stearoyl-acyl-carrier-protein desaturase family protein
BnaC03g24480D	+	13735460:13738066	chrC03	5.34	44957.4	395	cytoplasmic	WGD or segmental	Fatty Acid Elongation & Wax Biosynthesis	AT2G43790	ATMPK6, MPK6, MAPK6, ATMAPK6	MAP kinase 6
BnaC03g24560D	-	13815511:13820841	chrC03	6.42	143412	1296	nuclear	WGD or segmental	Phospholipid Signaling	AT2G43900		Endonuclease/exonuclease/phosphatase family protein
BnaC03g24880D	+	13975466:13976438	chrC03	5.08	13426.4	120	mitochondrial	WGD or segmental	Mitochondrial Fatty Acid & Lipoic Acid Synthesis	AT2G44620	MTACP-1, MTACP1	mitochondrial acyl carrier protein 1
BnaC03g25130D	+	14115530:14117736	chrC03	9.72	43644.1	398	chloroplast	WGD or segmental	Prokaryotic Galactolipid, Sulfolipid, & Phospholipid Synthesis 1, Mitochondrial Phospholipid Synthesis, Mitochondrial Lipopolysaccharide Synthesis	AT2G45150	CDS4	cytidinediphosphate diacylglycerol synthase 4
BnaC03g25360D	-	14257026:14260532	chrC03	5.85	60299.1	534	plasma membrane	WGD or segmental	Eukaryotic Phospholipid Synthesis & Editing	AT2G45670		calcineurin B subunit-related
BnaC03g26100D	+	14746680:14749312	chrC03	8.26	39464.4	347	cytoplasmic	WGD or segmental	Triacylglycerol & Fatty Acid Degradation	AT2G47630		alpha/beta-Hydrolases superfamily protein
BnaC03g27280D	-	15747728:15750399	chrC03	5.97	44589.6	407	cytoplasmic	WGD or segmental	Oxylipin Metabolism 1	AT2G26560	PLP2, PLA IIA, PLA2A	phospholipase A 2A
BnaC03g28170D	-	16551402:16552938	chrC03	5.68	21522.5	211	extracellular	WGD or segmental	Fatty Acid Elongation & Wax Biosynthesis	AT4G08670		Bifunctional inhibitor/lipid-transfer protein/seed storage 2S albumin superfamily protein
BnaC03g28790D	+	17060299:17062636	chrC03	6.71	51177	456	extracellular	WGD or segmental	Triacylglycerol Biosynthesis	AT4G10020	AtHSD5, HSD5	hydroxysteroid dehydrogenase 5
BnaC03g29750D	+	17893444:17895383	chrC03	6.87	34630.3	316	mitochondrial	WGD or segmental	Unknown	AT4G04020	FIB	fibrillin
BnaC03g29800D	+	17925188:17928314	chrC03	6.72	59227.7	529	peroxisomal	WGD or segmental	Unknown	AT4G04320		malonyl-CoA decarboxylase family protein
BnaC03g31330D	-	19173157:19175178	chrC03	9.57	21471.5	197	chloroplast	WGD or segmental	Fatty Acid Synthesis	AT4G01900	PII, GLB1	GLNB1 homolog
BnaC03g32070D	-	19713330:19717021	chrC03	8.15	48055.4	424	peroxisomal	WGD or segmental	Triacylglycerol & Fatty Acid Degradation, Unknown	AT4G00520		Acyl-CoA thioesterase family protein
BnaC03g32080D	+	19717698:19719580	chrC03	5.86	52036.9	460	ER	WGD or segmental	Oxylipin Metabolism 1,Oxylipin Metabolism 2	AT4G00500		alpha/beta-Hydrolases superfamily protein
BnaC03g33080D	+	20226158:20228126	chrC03	5.75	44968.1	396	chloroplast	WGD or segmental	Fatty Acid Synthesis, Fatty Acid Elongation, Desaturation & Export From Plastid, Prokaryotic Galactolipid, Sulfolipid, & Phospholipid Synthesis 1	AT3G02630		Plant stearoyl-acyl-carrier-protein desaturase family protein
BnaC03g33650D	-	20497291:20501091	chrC03	5.45	40330.1	366	plasma membrane	WGD or segmental	Cutin Synthesis & Transport 1	AT3G04290	ATLTL1, LTL1	Li-tolerant lipase 1
BnaC03g34240D	+	20799333:20804021	chrC03	5.1	73096.5	666	cytoplasmic	WGD or segmental	Eukaryotic Phospholipid Synthesis & Editing	AT3G05420	ACBP4	acyl-CoA binding protein 4
BnaC03g34280D	+	20816019:20818406	chrC03	9.74	48170.6	432	extracellular	WGD or segmental	Mitochondrial Lipopolysaccharide Synthesis	AT3G05510		Phospholipid/glycerol acyltransferase family protein
BnaC03g34500D	-	20903411:20908669	chrC03	7.56	76243	696	chloroplast	WGD or segmental	Triacylglycerol & Fatty Acid Degradation	AT3G05970	LACS6, ATLACS6	long-chain acyl-CoA synthetase 6
BnaC03g34950D	+	21230822:21235581	chrC03	9.22	79149.2	726	peroxisomal	WGD or segmental	Triacylglycerol & Fatty Acid Degradation	AT3G06860	MFP2, ATMFP2	multifunctional protein 2
BnaC03g35270D	-	21448037:21448348	chrC03	8.16	10819	103	extracellular	WGD or segmental	Fatty Acid Elongation & Wax Biosynthesis	AT3G07450		Bifunctional inhibitor/lipid-transfer protein/seed storage 2S albumin superfamily protein
BnaC03g35280D	-	21451577:21451888	chrC03	8.16	10819	103	extracellular	Tandem	Fatty Acid Elongation & Wax Biosynthesis	AT3G07450		Bifunctional inhibitor/lipid-transfer protein/seed storage 2S albumin superfamily protein
BnaC03g36390D	+	21996878:21997573	chrC03	8.72	11916.6	113	extracellular	WGD or segmental	Fatty Acid Elongation & Wax Biosynthesis	AT3G08770	LTP6	lipid transfer protein 6
BnaC03g37090D	+	22441413:22444347	chrC03	8.41	49605	433	mitochondrial	WGD or segmental	Prokaryotic Galactolipid, Sulfolipid, & Phospholipid Synthesis 2, Eukaryotic Galactolipid & Sulfolipid Synthesis	AT3G11170	FAD7, FADD	fatty acid desaturase 7
BnaC03g37830D	-	23137198:23139274	chrC03	9.13	31773.5	298	peroxisomal	WGD or segmental	Triacylglycerol & Fatty Acid Degradation	AT3G12800	SDRB, DECR	short-chain dehydrogenase-reductase B
BnaC03g39220D	+	24202680:24204366	chrC03	7.71	29060.1	268	extracellular	WGD or segmental	Phospholipid Signaling	AT3G15650		alpha/beta-Hydrolases superfamily protein
BnaC03g39290D	+	24277801:24284445	chrC03	9.34	31060.1	280	mitochondrial	WGD or segmental	Triacylglycerol Biosynthesis	AT3G15820	ROD1	phosphatidic acid phosphatase-related / PAP2-related
BnaC03g39780D	-	24826184:24829755	chrC03	8.09	66154.8	617	chloroplast	WGD or segmental	Fatty Acid Synthesis	AT3G16950	LPD1, ptlpd1	lipoamide dehydrogenase 1
BnaC03g40880D	-	25820875:25822968	chrC03	8.88	34959.5	300	ER	WGD or segmental	Sphingolipid Biosynthesis 1	AT3G19260	LAG1 HOMOLOG 2, LOH2	LAG1 homologue 2
BnaC03g42900D	+	27638531:27639465	chrC03	7.49	20816	205	ER	WGD or segmental	Fatty Acid Elongation & Wax Biosynthesis	AT3G22620		Bifunctional inhibitor/lipid-transfer protein/seed storage 2S albumin superfamily protein
BnaC03g44210D	+	29345088:29348162	chrC03	6.52	60857.5	565	ER	WGD or segmental	Mitochondrial Fatty Acid & Lipoic Acid Synthesis	AT2G04540		Beta-ketoacyl synthase
BnaC03g44430D	-	29547508:29550894	chrC03	8.11	78022.7	716	ER	WGD or segmental	Fatty Acid Synthesis, Fatty Acid Elongation, Desaturation & Export From Plastid, Prokaryotic Galactolipid, Sulfolipid, & Phospholipid Synthesis 1	AT2G04350	LACS8	AMP-dependent synthetase and ligase family protein
BnaC03g45030D	+	30088483:30094496	chrC03	8.51	42565.2	389	peroxisomal	WGD or segmental	Oxylipin Metabolism 1	AT2G06050	OPR3	oxophytodienoate-reductase 3
BnaC03g45040D	-	30094600:30097215	chrC03	8.6	40302.8	382	chloroplast	WGD or segmental	Fatty Acid Synthesis	AT2G05990	MOD1, ENR1	NAD(P)-binding Rossmann-fold superfamily protein
BnaC03g45240D	-	30242182:30244080	chrC03	9.22	68116.9	605	cytoplasmic	WGD or segmental	Fatty Acid Elongation & Wax Biosynthesis	AT2G13610		ABC-2 type transporter family protein
BnaC03g45300D	-	30308468:30310141	chrC03	4.82	17262.8	174	extracellular	WGD or segmental	Fatty Acid Elongation & Wax Biosynthesis	AT2G13820		Bifunctional inhibitor/lipid-transfer protein/seed storage 2S albumin superfamily protein
BnaC03g48080D	+	33065737:33066669	chrC03	9.01	29914.7	278	cytoplasmic	WGD or segmental	Fatty Acid Synthesis	AT3G55290		NAD(P)-binding Rossmann-fold superfamily protein
BnaC03g49190D	+	34128914:34131856	chrC03	8.84	77199	689	cytoplasmic	WGD or segmental	Triacylglycerol & Fatty Acid Degradation	AT5G65110	ACX2, ATACX2	acyl-CoA oxidase 2
BnaC03g49730D	-	34625012:34629969	chrC03	5.97	67123.6	616	cytoplasmic	WGD or segmental	Phospholipid Signaling	AT5G64440	AtFAAH, FAAH	fatty acid amide hydrolase
BnaC03g50130D	+	34833267:34834808	chrC03	7.59	18652.6	187	ER	WGD or segmental	Fatty Acid Elongation & Wax Biosynthesis	AT5G64080		Bifunctional inhibitor/lipid-transfer protein/seed storage 2S albumin superfamily protein
BnaC03g50140D	+	34835418:34842378	chrC03	5.44	126520	1122	nuclear	WGD or segmental	Phospholipid Signaling	AT5G64070	PI-4KBETA1, PI4KBETA1	phosphatidylinositol 4-OH kinase beta1
BnaC03g51990D	-	36763269:36763859	chrC03	3.76	15642.8	145	extracellular	WGD or segmental	Fatty Acid Elongation & Wax Biosynthesis	AT5G62065		Bifunctional inhibitor/lipid-transfer protein/seed storage 2S albumin superfamily protein
BnaC03g52770D	-	37782254:37785430	chrC03	8.69	53966.1	489	ER	WGD or segmental	Sphingolipid Biosynthesis 1	AT3G48780	ATSPT1, SPT1	serine palmitoyltransferase 1
BnaC03g53920D	-	40270400:40273290	chrC03	8.75	55863.3	492	cytoplasmic	WGD or segmental	Fatty Acid Elongation & Wax Biosynthesis, Suberin Synthesis & Transport 1	AT3G44540	FAR4	fatty acid reductase 4
BnaC03g54750D	-	42671876:42675549	chrC03	7.61	56244.5	499	ER	Tandem	Fatty Acid Elongation & Wax Biosynthesis, Suberin Synthesis & Transport 1	AT3G44550	FAR5	fatty acid reductase 5
BnaC03g54810D	+	42826053:42828247	chrC03	7.76	39477.6	346	cytoplasmic	WGD or segmental	Triacylglycerol Biosynthesis	AT3G44460	DPBF2, AtbZIP67	Basic-leucine zipper (bZIP) transcription factor family protein
BnaC03g58220D	+	47582404:47586021	chrC03	7.64	59282.5	544	ER	WGD or segmental	Sphingolipid Biosynthesis 2	AT1G27980	DPL1, ATDPL1	dihydrosphingosine phosphate lyase
BnaC03g60130D	-	49311959:49313084	chrC03	8.41	36108.4	318	peroxisomal	WGD or segmental	Phospholipid Signaling	AT4G38690		PLC-like phosphodiesterases superfamily protein
BnaC03g60720D	+	49796279:49807982	chrC03	9.25	164145	1465	cytoplasmic	WGD or segmental	Triacylglycerol & Fatty Acid Degradation	AT4G39850	PXA1, PED3, CTS, ACN2, AtABCD1	peroxisomal ABC transporter 1
BnaC03g64130D	-	53562511:53565154	chrC03	5.57	53483.8	480	cytoplasmic	WGD or segmental	Sphingolipid Biosynthesis 1, Sphingolipid Biosynthesis 2	AT4G21534		Diacylglycerol kinase family protein
BnaC03g65690D	-	55402268:55403738	chrC03	5.18	50816.5	445	peroxisomal	Tandem	Phospholipid Signaling	AT4G34930		PLC-like phosphodiesterases superfamily protein
BnaC03g65700D	-	55411719:55412941	chrC03	5.26	36384.2	318	peroxisomal	Tandem	Phospholipid Signaling	AT4G34920		PLC-like phosphodiesterases superfamily protein
BnaC03g65980D	-	55684352:55685779	chrC03	9.39	52938.3	475	ER	WGD or segmental	Fatty Acid Elongation & Wax Biosynthesis	AT4G34520	FAE1, KCS18	3-ketoacyl-CoA synthase 18
BnaC03g66040D	-	55810262:55811686	chrC03	9.35	53844.9	474	ER	Tandem	Fatty Acid Elongation & Wax Biosynthesis	AT4G34510	KCS17	3-ketoacyl-CoA synthase 17
BnaC03g66380D	+	56208650:56217247	chrC03	8.66	55458.7	492	cytoplasmic	WGD or segmental	Fatty Acid Elongation & Wax Biosynthesis, Suberin Synthesis & Transport 1	AT4G33790	CER4, G7, FAR3	Jojoba acyl CoA reductase-related male sterility protein
BnaC03g67820D	+	57461343:57463972	chrC03	9.1	51021.3	446	chloroplast	WGD or segmental	Prokaryotic Galactolipid, Sulfolipid, & Phospholipid Synthesis 2	AT4G30950	FAD6, FADC, SFD4	fatty acid desaturase 6
BnaC03g67860D	-	57479077:57479648	chrC03	9.14	11448.7	109	extracellular	WGD or segmental	Fatty Acid Elongation & Wax Biosynthesis	AT4G30880		Bifunctional inhibitor/lipid-transfer protein/seed storage 2S albumin superfamily protein
BnaC03g68310D	-	57978392:57980990	chrC03	7.59	36146.3	333	mitochondrial	WGD or segmental	Mitochondrial Phospholipid Synthesis,Mitochondrial Lipopolysaccharide Synthesis	AT4G29540		bacterial transferase hexapeptide repeat-containing protein
BnaC03g69220D	+	58935280:58938442	chrC03	5.7	91970.3	812	cytoplasmic	WGD or segmental	Phospholipid Signaling	AT1G52570	PLDALPHA2	phospholipase D alpha 2
BnaC03g70110D	-	59786285:59790766	chrC03	6.91	140382	1242	peroxisomal	WGD or segmental	Unknown	AT1G54280		ATPase E1-E2 type family protein / haloacid dehalogenase-like hydrolase family protein
BnaC03g70390D	+	60080301:60085397	chrC03	5.16	101040	884	cytoplasmic	WGD or segmental	Triacylglycerol Biosynthesis, Fatty Acid Elongation & Wax Biosynthesis	AT1G55250	HUB2	histone mono-ubiquitination 2
BnaC03g70870D	+	60423655:60425928	chrC03	7.18	37067.3	325	cytoplasmic	WGD or segmental	Unknown	AT1G55840		Sec14p-like phosphatidylinositol transfer family protein
BnaC03g71920D	+	444880:447620	chrC03_random	4.84	38061.2	327	cytoplasmic	Dispersed	Triacylglycerol Biosynthesis, Eukaryotic Phospholipid Synthesis & Editing	AT2G32260	ATCCT1, CCT1	phosphorylcholine cytidylyltransferase
BnaC03g72360D	+	666245:668941	chrC03_random	5.76	68617.6	600	cytoplasmic	Dispersed	Phospholipid Signaling	AT2G40116		Phosphoinositide-specific phospholipase C family protein
BnaC03g72510D	-	770684:771655	chrC03_random	6.49	34978.2	323	cytoplasmic	Dispersed	Triacylglycerol Biosynthesis	AT2G40220	ABI4, SUN6, SIS5, ISI3, GIN6, SAN5, ATABI4	Integrase-type DNA-binding superfamily protein
BnaC03g76350D	-	4997235:4997915	chrC03_random	4.66	25875.4	226	cytoplasmic	Dispersed	Sphingolipid Biosynthesis 1, Sphingolipid Biosynthesis 2	AT4G39670		Glycolipid transfer protein (GLTP) family protein
BnaC03g77170D	+	5728830:5730361	chrC03_random	5.21	29024.1	258	cytoplasmic	Dispersed	Suberin Synthesis & Transport 1	AT4G34050	CCoAOMT1	S-adenosyl-L-methionine-dependent methyltransferases superfamily protein
BnaC03g78180D	-	6413613:6415379	chrC03_random	9.17	66034.8	588	cytoplasmic	Dispersed	Fatty Acid Elongation & Wax Biosynthesis	AT1G53270		ABC-2 type transporter family protein
BnaC03g78230D	+	6437314:6440954	chrC03_random	5.35	53669.6	504	cytoplasmic	Dispersed	Oxylipin Metabolism 2	AT1G54100	ALDH7B4	aldehyde dehydrogenase 7B4
BnaC04g00710D	-	563596:565742	chrC04	9.39	70258.9	629	Golgi apparatus	WGD or segmental	Fatty Acid Elongation & Wax Biosynthesis	AT2G46720	HIC, KCS13	3-ketoacyl-CoA synthase 13
BnaC04g01710D	+	1278063:1281047	chrC04	6.33	88642.4	773	nuclear	WGD or segmental	Phospholipid Signaling	AT2G41210	PIP5K5	phosphatidylinositol- 4-phosphate 5-kinase 5
BnaC04g01960D	+	1510815:1513441	chrC04	6.81	51861.8	464	cytoplasmic	WGD or segmental	Triacylglycerol Biosynthesis, Eukaryotic Phospholipid Synthesis & Editing	AT2G41540	GPDHC1	6-phosphogluconate dehydrogenase family protein
BnaC04g02040D	-	1562588:1565240	chrC04	8.9	47352.3	425	nuclear	WGD or segmental	Unknown	AT2G41710		Integrase-type DNA-binding superfamily protein
BnaC04g03030D	+	2235938:2238728	chrC04	5.93	45416.6	399	mitochondrial	WGD or segmental	Fatty Acid Synthesis, Fatty Acid Elongation, Desaturation & Export From Plastid, Prokaryotic Galactolipid, Sulfolipid, & Phospholipid Synthesis 1	AT2G43710	SSI2, FAB2	Plant stearoyl-acyl-carrier-protein desaturase family protein
BnaC04g03080D	+	2249062:2251325	chrC04	5.27	44850.3	392	cytoplasmic	WGD or segmental	Fatty Acid Elongation & Wax Biosynthesis	AT2G43790	ATMPK6, MPK6, MAPK6, ATMAPK6	MAP kinase 6
BnaC04g03880D	-	2881879:2886625	chrC04	7.74	98919	873	cytoplasmic	WGD or segmental	Triacylglycerol Biosynthesis, Fatty Acid Elongation & Wax Biosynthesis	AT2G44950	RDO4, HUB1	histone mono-ubiquitination 1
BnaC04g04650D	-	3423144:3425283	chrC04	8.32	61110.6	541	ER	WGD or segmental	Cutin Synthesis & Transport 1	AT2G45970	CYP86A8, LCR	cytochrome P450, family 86, subfamily A, polypeptide 8
BnaC04g05220D	+	3706951:3708291	chrC04	9.26	49914.9	446	mitochondrial	WGD or segmental	Oxylipin Metabolism 1,Oxylipin Metabolism 2	AT2G44810	DAD1	alpha/beta-Hydrolases superfamily protein
BnaC04g05240D	-	3723672:3726885	chrC04	5.81	69233.4	608	cytoplasmic	WGD or segmental	Phospholipid Signaling	AT2G40116		Phosphoinositide-specific phospholipase C family protein
BnaC04g06290D	+	4498676:4500536	chrC04	6.37	53009.3	486	cytoplasmic	WGD or segmental	Oxylipin Metabolism 1	AT2G39220	PLP6, PLA IIB	PATATIN-like protein 6
BnaC04g06660D	-	4800624:4803901	chrC04	6.5	45583.2	411	Golgi apparatus	WGD or segmental	Eukaryotic Phospholipid Synthesis & Editing	AT2G38670	PECT1	phosphorylethanolamine cytidylyltransferase 1
BnaC04g07230D	-	5414379:5418501	chrC04	5.51	85439.3	770	chloroplast	WGD or segmental	Fatty Acid Synthesis	AT2G38040	CAC3	acetyl Co-enzyme a carboxylase carboxyltransferase alpha subunit
BnaC04g07550D	-	5539301:5541421	chrC04	9.29	34996	305	Golgi apparatus	WGD or segmental	Sphingolipid Biosynthesis 2	AT2G37940	AtIPCS2	Arabidopsis Inositol phosphorylceramide synthase 2
BnaC04g07620D	-	5577783:5578471	chrC04	10.18	12205.9	116	extracellular	WGD or segmental	Fatty Acid Elongation & Wax Biosynthesis	AT2G37870		Bifunctional inhibitor/lipid-transfer protein/seed storage 2S albumin superfamily protein
BnaC04g07690D	+	5695851:5699840	chrC04	8.5	71200.6	619	ER	WGD or segmental	Fatty Acid Elongation & Wax Biosynthesis	AT2G37700		Fatty acid hydroxylase superfamily
BnaC04g09640D	+	7359360:7361151	chrC04	4.56	39289.7	362	chloroplast	WGD or segmental	Unknown	AT2G35490		Plastid-lipid associated protein PAP / fibrillin family protein
BnaC04g11110D	+	8587916:8589705	chrC04	5.3	26946.4	239	cytoplasmic	WGD or segmental	Triacylglycerol Biosynthesis	AT2G33380	RD20, CLO-3	Caleosin-related family protein
BnaC04g11470D	+	8978893:8982129	chrC04	8.48	48651.6	463	cytoplasmic	WGD or segmental	Triacylglycerol & Fatty Acid Degradation	AT2G33150	PKT3, PED1, KAT2	peroxisomal 3-ketoacyl-CoA thiolase 3
BnaC04g12520D	-	9755663:9758225	chrC04	4.88	38362.6	329	cytoplasmic	WGD or segmental	Triacylglycerol Biosynthesis, Eukaryotic Phospholipid Synthesis & Editing	AT2G32260	ATCCT1, CCT1	phosphorylcholine cytidylyltransferase
BnaC04g12830D	+	10094599:10099388	chrC04	6.78	124467	1130	cytoplasmic	WGD or segmental	Phospholipid Signaling	AT2G31830		endonuclease/exonuclease/phosphatase family protein
BnaC04g12960D	+	10255228:10256676	chrC04	8.96	54594.4	482	cytoplasmic	WGD or segmental	Triacylglycerol & Fatty Acid Degradation, Oxylipin Metabolism 1, Oxylipin Metabolism 2	AT2G31690		alpha/beta-Hydrolases superfamily protein
BnaC04g14330D	+	11673326:11675293	chrC04	9.11	57732.1	505	ER	WGD or segmental	Suberin Synthesis & Transport 1, Suberin Synthesis & Transport 2	AT2G30490	ATC4H, C4H, CYP73A5, REF3	cinnamate-4-hydroxylase
BnaC04g14350D	+	11684336:11687763	chrC04	7.66	85777.4	784	nuclear	WGD or segmental	Triacylglycerol Biosynthesis	AT2G30470	HSI2, VAL1	high-level expression of sugar-inducible gene 2
BnaC04g14590D	+	11960101:11962642	chrC04	8.99	41115.2	388	mitochondrial	WGD or segmental	Fatty Acid Synthesis	AT2G30200		catalytics;transferases;[acyl-carrier-protein] S-malonyltransferases;binding
BnaC04g14820D	+	12331456:12336101	chrC04	7.44	43906.4	383	cytoplasmic	WGD or segmental	Triacylglycerol Biosynthesis, Eukaryotic Phospholipid Synthesis & Editing	AT2G29980	FAD3	fatty acid desaturase 3
BnaC04g16280D	-	14265046:14268960	chrC04	9.18	88715.9	798	chloroplast	WGD or segmental	Fatty Acid Elongation & Wax Biosynthesis	AT2G28070		ABC-2 type transporter family protein
BnaC04g17290D	-	15516947:15519451	chrC04	4.92	43438.2	380	cytoplasmic	WGD or segmental	Eukaryotic Phospholipid Synthesis & Editing	AT2G26830	emb1187	Protein kinase superfamily protein
BnaC04g17600D	-	16081633:16085596	chrC04	4.87	100053	914	ER	WGD or segmental	Prokaryotic Galactolipid, Sulfolipid, & Phospholipid Synthesis 1, Eukaryotic Galactolipid & Sulfolipid Synthesis, Triacylglycerol Biosynthesis, Eukaryotic Phospholipid Synthesis & Editing	AT5G42870	ATPAH2, PAH2	phosphatidic acid phosphohydrolase 2
BnaC04g17650D	-	16178220:16181528	chrC04	8.84	58154.5	496	ER	WGD or segmental	Triacylglycerol & Fatty Acid Degradation, Oxylipin Metabolism 1, Oxylipin Metabolism 2	AT5G42930		alpha/beta-Hydrolases superfamily protein
BnaC04g19700D	-	20449649:20452843	chrC04	9.14	47872.5	416	cytoplasmic	WGD or segmental	Eukaryotic Phospholipid Synthesis & Editing	AT1G62430	ATCDS1, CDS1	CDP-diacylglycerol synthase 1
BnaC04g20810D	-	21860261:21861671	chrC04	6.62	41823.5	387	cytoplasmic	WGD or segmental	Oxylipin Metabolism 1	AT3G63200	PLP9, PLA IIIB	PATATIN-like protein 9
BnaC04g21650D	-	22680191:22685418	chrC04	6.31	71345.5	644	nuclear	WGD or segmental	Oxylipin Metabolism 1,Oxylipin Metabolism 2	AT3G61680		alpha/beta-Hydrolases superfamily protein
BnaC04g21720D	-	22743046:22744587	chrC04	8.63	51555.3	449	cytoplasmic	WGD or segmental	Sphingolipid Biosynthesis 1	AT3G61580		Fatty acid/sphingolipid desaturase
BnaC04g23540D	+	24607256:24607944	chrC04	9.01	14529.8	134	cytoplasmic	WGD or segmental	Fatty Acid Elongation & Wax Biosynthesis	AT3G58550		Bifunctional inhibitor/lipid-transfer protein/seed storage 2S albumin superfamily protein
BnaC04g25690D	-	26879101:26881718	chrC04	6.28	42588.5	368	ER	WGD or segmental	Triacylglycerol & Fatty Acid Degradation	AT3G55190		alpha/beta-Hydrolases superfamily protein
BnaC04g25800D	+	27039074:27045382	chrC04	9.08	143349	1285	cytoplasmic	WGD or segmental	Fatty Acid Elongation & Wax Biosynthesis	AT3G55090		ABC-2 type transporter family protein
BnaC04g25830D	-	27054109:27056213	chrC04	9.24	25215.7	234	ER	WGD or segmental	Eukaryotic Phospholipid Synthesis & Editing, Mitochondrial Lipopolysaccharide Synthesis	AT3G55030	PGPS2	phosphatidylglycerolphosphate synthase 2
BnaC04g26670D	-	28017856:28020382	chrC04	9.4	34369.3	302	Golgi apparatus	WGD or segmental	Sphingolipid Biosynthesis 2	AT3G54020	AtIPCS1	Arabidopsis Inositol phosphorylceramide synthase 1
BnaC04g26680D	-	28020649:28024947	chrC04	5.6	72893.3	642	nuclear	WGD or segmental	Fatty Acid Elongation & Wax Biosynthesis	AT3G54010	PAS1, DEI1	FKBP-type peptidyl-prolyl cis-trans isomerase family protein
BnaC04g26730D	+	28072588:28073380	chrC04	7.48	13367.6	129	extracellular	WGD or segmental	Fatty Acid Elongation & Wax Biosynthesis	AT3G53980		Bifunctional inhibitor/lipid-transfer protein/seed storage 2S albumin superfamily protein
BnaC04g28280D	-	29736553:29740260	chrC04	8.94	82415.5	738	cytoplasmic	Proximal	Fatty Acid Elongation & Wax Biosynthesis	AT3G52310		ABC-2 type transporter family protein
BnaC04g28570D	+	29984946:29988096	chrC04	8.34	47939.2	439	peroxisomal	WGD or segmental	Triacylglycerol & Fatty Acid Degradation	AT3G51840	ACX4, ATSCX, ATG6	acyl-CoA oxidase 4
BnaC04g28680D	-	30062257:30063163	chrC04	6.37	25393.2	238	cytoplasmic	WGD or segmental	Triacylglycerol & Fatty Acid Degradation	AT4G14440	ATECI3, ECI3, HCD1	3-hydroxyacyl-CoA dehydratase 1
BnaC04g29100D	+	30399046:30404168	chrC04	8.85	80970.4	725	chloroplast	WGD or segmental	Fatty Acid Synthesis, Fatty Acid Elongation, Desaturation & Export From Plastid, Prokaryotic Galactolipid, Sulfolipid, & Phospholipid Synthesis 1	AT4G14070	AAE15	acyl-activating enzyme 15
BnaC04g29960D	-	31711306:31712291	chrC04	6.3	14687.8	131	mitochondrial	WGD or segmental	Mitochondrial Fatty Acid & Lipoic Acid Synthesis	AT1G65290	mtACP2	mitochondrial acyl carrier protein 2
BnaC04g29980D	-	31719649:31721790	chrC04	8.38	79752.1	713	cytoplasmic	Proximal	Fatty Acid Elongation & Wax Biosynthesis	AT3G55130	ATWBC19, WBC19	white-brown complex homolog 19
BnaC04g30230D	-	32080604:32083926	chrC04	6.39	40951.6	365	cytoplasmic	WGD or segmental	Oxylipin Metabolism 1,Oxylipin Metabolism 2	AT2G05260		alpha/beta-Hydrolases superfamily protein
BnaC04g30400D	+	32246697:32249621	chrC04	5.93	50229.6	444	extracellular	WGD or segmental	Oxylipin Metabolism 2"	AT5G37710		alpha/beta-Hydrolases superfamily protein
BnaC04g30640D	+	32562376:32562774	chrC04	8.98	14583.2	132	plasma membrane	WGD or segmental	Fatty Acid Elongation & Wax Biosynthesis	AT5G38180		Bifunctional inhibitor/lipid-transfer protein/seed storage 2S albumin superfamily protein
BnaC04g31430D	+	33318015:33320723	chrC04	9.12	55913.2	488	mitochondrial	WGD or segmental	Phospholipid Signaling	AT5G39400	ATPTEN1, PTEN1	Calcium/lipid-binding (CaLB) phosphatase
BnaC04g31600D	+	33394936:33400153	chrC04	5.36	157719	1407	cytoplasmic	WGD or segmental	Fatty Acid Elongation & Wax Biosynthesis	AT5G39500	GNL1, ERMO1	GNOM-like 1
BnaC04g32730D	-	34433735:34436269	chrC04	6.08	40993.1	374	cytoplasmic	WGD or segmental	Prokaryotic Galactolipid, Sulfolipid, & Phospholipid Synthesis 1	AT5G40610		NAD-dependent glycerol-3-phosphate dehydrogenase family protein
BnaC04g34650D	-	36167239:36169495	chrC04	5.36	56328.4	510	cytoplasmic	WGD or segmental	Eukaryotic Phospholipid Synthesis & Editing	AT2G22240	ATMIPS2, MIPS2, ATIPS2	myo-inositol-1-phosphate synthase 2
BnaC04g38160D	+	39433420:39433857	chrC04	7.85	15567.1	145	ER	WGD or segmental	Triacylglycerol Biosynthesis	AT2G25890		Oleosin family protein
BnaC04g38330D	-	39538095:39540762	chrC04	8.97	59925.1	532	ER	WGD or segmental	Fatty Acid Elongation & Wax Biosynthesis	AT2G26250	FDH, KCS10	3-ketoacyl-CoA synthase 10
BnaC04g38510D	-	39711361:39714086	chrC04	6.13	58168.1	519	ER	WGD or segmental	Eukaryotic Galactolipid & Sulfolipid Synthesis	AT2G26870	NPC2	non-specific phospholipase C2
BnaC04g38520D	+	39720569:39727299	chrC04	8.61	161676	1420	nuclear	WGD or segmental	Cutin Synthesis & Transport 1	AT2G26910	PDR4, ATPDR4	pleiotropic drug resistance 4
BnaC04g39450D	+	40422908:40427437	chrC04	9.11	80749.6	730	cytoplasmic	WGD or segmental	Fatty Acid Elongation & Wax Biosynthesis	AT2G28070		ABC-2 type transporter family protein
BnaC04g39890D	-	40891929:40893359	chrC04	9.07	53893.8	476	extracellular	Proximal	Fatty Acid Elongation & Wax Biosynthesis	AT2G28630	KCS12	3-ketoacyl-CoA synthase 12
BnaC04g40450D	-	41413598:41416320	chrC04	8.64	43188.1	388	peroxisomal	WGD or segmental	Triacylglycerol & Fatty Acid Degradation	AT5G65940	CHY1	beta-hydroxyisobutyryl-CoA hydrolase 1
BnaC04g40760D	-	41578719:41582651	chrC04	7.85	43570.9	380	cytoplasmic	WGD or segmental	Triacylglycerol Biosynthesis, Eukaryotic Phospholipid Synthesis & Editing	AT2G29980	FAD3	fatty acid desaturase 3
BnaC04g41130D	-	41913524:41915640	chrC04	9.21	57766.1	505	extracellular	WGD or segmental	Suberin Synthesis & Transport 1, Suberin Synthesis & Transport 2	AT2G30490	ATC4H, C4H, CYP73A5, REF3	cinnamate-4-hydroxylase
BnaC04g41190D	+	41945405:41947970	chrC04	6	49083.7	441	cytoplasmic	WGD or segmental	Prokaryotic Galactolipid, Sulfolipid, & Phospholipid Synthesis 2, Eukaryotic Galactolipid & Sulfolipid Synthesis	AT5G01220	SQD2	sulfoquinovosyldiacylglycerol 2
BnaC04g41620D	+	42395183:42395436	chrC04	9.3	6784.04	53	extracellular	WGD or segmental	Sphingolipid Biosynthesis 1, Sphingolipid Biosynthesis 2	AT2G30942		Protein of unknown function (DUF3317)
BnaC04g42440D	+	42956536:42958310	chrC04	9.45	36427.9	307	ER	WGD or segmental	Unknown,Eukaryotic Galactolipid & Sulfolipid Synthesis	AT2G31360	ADS2, DS2	16:0delta9 desaturase 2
BnaC04g43560D	-	43897791:43901141	chrC04	8.01	48447.3	462	cytoplasmic	WGD or segmental	Triacylglycerol & Fatty Acid Degradation	AT2G33150	PKT3, PED1, KAT2	peroxisomal 3-ketoacyl-CoA thiolase 3
BnaC04g43780D	-	44059099:44061292	chrC04	5.11	26928.3	239	cytoplasmic	WGD or segmental	Triacylglycerol Biosynthesis	AT2G33380	RD20, CLO-3	Caleosin-related family protein
BnaC04g45080D	-	44881463:44883688	chrC04	9.2	82102	741	mitochondrial	WGD or segmental	Fatty Acid Elongation & Wax Biosynthesis	AT2G37360		ABC-2 type transporter family protein
BnaC04g45430D	-	45091102:45096423	chrC04	7.44	72438.2	625	ER	WGD or segmental	Fatty Acid Elongation & Wax Biosynthesis	AT2G37700		Fatty acid hydroxylase superfamily
BnaC04g45440D	-	45112481:45115915	chrC04	8.48	72852.5	632	ER	Tandem	Fatty Acid Elongation & Wax Biosynthesis	AT2G37700		Fatty acid hydroxylase superfamily
BnaC04g45500D	+	45171829:45172455	chrC04	10.04	11994.6	115	extracellular	WGD or segmental	Fatty Acid Elongation & Wax Biosynthesis	AT2G37870		Bifunctional inhibitor/lipid-transfer protein/seed storage 2S albumin superfamily protein
BnaC04g45550D	+	45188776:45191439	chrC04	9.3	35012	305	Golgi apparatus	WGD or segmental	Sphingolipid Biosynthesis 2	AT2G37940	AtIPCS2	Arabidopsis Inositol phosphorylceramide synthase 2
BnaC04g45690D	-	45269157:45272214	chrC04	9.64	55921.6	501	Golgi apparatus	WGD or segmental	Cutin Synthesis & Transport 1	AT2G38110	ATGPAT6, GPAT6	glycerol-3-phosphate acyltransferase 6
BnaC04g45790D	+	45454157:45455080	chrC04	9.35	11872.9	117	extracellular	WGD or segmental	Fatty Acid Elongation & Wax Biosynthesis	AT2G38530	LTP2, LP2, cdf3	lipid transfer protein 2
BnaC04g45800D	+	45457943:45459451	chrC04	9.08	11825.9	118	extracellular	Tandem	Fatty Acid Elongation & Wax Biosynthesis	AT2G38540	LP1, LTP1, ATLTP1	lipid transfer protein 1
BnaC04g46310D	+	45718660:45724694	chrC04	6.4	68662.6	603	cytoplasmic	WGD or segmental	Triacylglycerol & Fatty Acid Degradation	AT2G39400		alpha/beta-Hydrolases superfamily protein
BnaC04g46320D	+	45727502:45730189	chrC04	6.05	35976.2	318	cytoplasmic	Tandem	Triacylglycerol & Fatty Acid Degradation	AT2G39420		alpha/beta-Hydrolases superfamily protein
BnaC04g47330D	+	46355893:46358309	chrC04	9.02	45521	424	chloroplast	WGD or segmental	Eukaryotic Phospholipid Synthesis & Editing	AT2G40690	GLY1, SFD1	NAD-dependent glycerol-3-phosphate dehydrogenase family protein
BnaC04g47480D	-	46435905:46438350	chrC04	9.06	57907	508	ER	WGD or segmental	Suberin Synthesis & Transport 2	AT2G40890	CYP98A3	cytochrome P450, family 98, subfamily A, polypeptide 3
BnaC04g48480D	-	47076961:47078673	chrC04	5.81	42528.5	378	cytoplasmic	WGD or segmental	Oxylipin Metabolism 1,Oxylipin Metabolism 2	AT2G42690		alpha/beta-Hydrolases superfamily protein
BnaC04g50050D	-	47861178:47866096	chrC04	6.66	99166.5	873	cytoplasmic	WGD or segmental	Triacylglycerol Biosynthesis, Fatty Acid Elongation & Wax Biosynthesis	AT2G44950	RDO4, HUB1	histone mono-ubiquitination 1
BnaC04g50380D	-	48086474:48090230	chrC04	7.03	61283.6	541	cytoplasmic	WGD or segmental	Eukaryotic Phospholipid Synthesis & Editing	AT2G45670		calcineurin B subunit-related
BnaC04g50730D	+	48254232:48258255	chrC04	8.93	72370.5	648	chloroplast	WGD or segmental	Phospholipid Signaling	AT2G46090		Diacylglycerol kinase family protein
BnaC04g50990D	-	48377024:48378039	chrC04	8.49	20469.2	202	ER	WGD or segmental	Fatty Acid Elongation & Wax Biosynthesis, Suberin Synthesis & Transport 3	AT2G48140	EDA4	Bifunctional inhibitor/lipid-transfer protein/seed storage 2S albumin superfamily protein
BnaC04g51000D	+	48378457:48380858	chrC04	9.13	52707.7	492	plasma membrane	WGD or segmental	Fatty Acid Elongation & Wax Biosynthesis, Suberin Synthesis & Transport 3	AT2G48130		Bifunctional inhibitor/lipid-transfer protein/seed storage 2S albumin superfamily protein
BnaC04g51170D	-	48456678:48459159	chrC04	8.58	39161.2	347	cytoplasmic	WGD or segmental	Triacylglycerol & Fatty Acid Degradation	AT2G47630		alpha/beta-Hydrolases superfamily protein
BnaC04g51420D	-	48710206:48715999	chrC04	6.33	74496.9	660	cytoplasmic	WGD or segmental	Fatty Acid Elongation & Wax Biosynthesis, Cutin Synthesis & Transport 1, Suberin Synthesis & Transport 1	AT2G47240	LACS1	AMP-dependent synthetase and ligase family protein
BnaC04g52720D	+	508414:511244	chrC04_random	7.16	61896.4	549	mitochondrial	Dispersed	Oxylipin Metabolism 1,Oxylipin Metabolism 2	AT2G42450		alpha/beta-Hydrolases superfamily protein
BnaC04g53090D	+	706940:709623	chrC04_random	6.8	21044.3	197	ER	Dispersed	Fatty Acid Elongation & Wax Biosynthesis	AT2G44300		Bifunctional inhibitor/lipid-transfer protein/seed storage 2S albumin superfamily protein
BnaC04g56390D	+	4076519:4079141	chrC04_random	9.06	44575.5	401	peroxisomal	Dispersed	Triacylglycerol & Fatty Acid Degradation	AT5G65940	CHY1	beta-hydroxyisobutyryl-CoA hydrolase 1
BnaC04g56690D	-	4284752:4287270	chrC04_random	6.31	69665.2	610	cytoplasmic	Dispersed	Phospholipid Signaling	AT2G40116		Phosphoinositide-specific phospholipase C family protein
BnaC05g00230D	-	117013:122119	chrC05	7.28	119238	1064	cytoplasmic	WGD or segmental	Phospholipid Signaling	AT2G42010	PLDBETA1, PLDBETA	phospholipase D beta 1
BnaC05g00380D	-	165786:169181	chrC05	8.16	48507.6	427	peroxisomal	WGD or segmental	Triacylglycerol & Fatty Acid Degradation, Unknown	AT1G01710		Acyl-CoA thioesterase family protein
BnaC05g00450D	+	210684:213481	chrC05	9.31	56334.1	503	Golgi apparatus	WGD or segmental	Suberin Synthesis & Transport 1	AT1G01610	ATGPAT4, GPAT4	glycerol-3-phosphate acyltransferase 4
BnaC05g00460D	-	264436:266798	chrC05	8.17	62453.2	555	ER	WGD or segmental	Cutin Synthesis & Transport 1	AT1G01600	CYP86A4	cytochrome P450, family 86, subfamily A, polypeptide 4
BnaC05g00540D	-	310064:312131	chrC05	9	47897.7	425	cytoplasmic	WGD or segmental	Phospholipid Signaling	AT1G01460	ATPIPK11, PIPK11	Phosphatidylinositol-4-phosphate 5-kinase, core
BnaC05g00810D	+	413644:415279	chrC05	7.15	47294.2	429	chloroplast	WGD or segmental	Fatty Acid Synthesis	AT1G01090	PDH-E1 ALPHA	pyruvate dehydrogenase E1 alpha
BnaC05g00850D	+	433517:435183	chrC05	5.74	24169.8	209	cytoplasmic	WGD or segmental	Triacylglycerol Biosynthesis	AT1G01050	AtPPa1, PPa1	pyrophosphorylase 1
BnaC05g01190D	+	620924:623293	chrC05	8.86	51143.6	455	ER	Proximal	Cutin Synthesis & Transport 1	AT1G02390	ATGPAT2, GPAT2	glycerol-3-phosphate acyltransferase 2
BnaC05g02240D	-	1067304:1071859	chrC05	5.7	72285.4	641	ER	WGD or segmental	Eukaryotic Phospholipid Synthesis & Editing, Unknown	AT1G04010	PSAT1, ATPSAT1	phospholipid sterol acyl transferase 1
BnaC05g02350D	-	1122979:1126527	chrC05	9.25	59582.9	529	ER	WGD or segmental	Fatty Acid Elongation & Wax Biosynthesis, Suberin Synthesis & Transport 1	AT1G04220	KCS2	3-ketoacyl-CoA synthase 2
BnaC05g03750D	+	1820753:1825379	chrC05	6.26	123617	1119	cytoplasmic	WGD or segmental	Phospholipid Signaling	AT1G05630	AT5PTASE13, 5PTASE13	Endonuclease/exonuclease/phosphatase family protein
BnaC05g03910D	+	1908170:1909591	chrC05	9.18	52759.2	473	cytoplasmic	WGD or segmental	Oxylipin Metabolism 2"	AT1G05800	DGL	alpha/beta-Hydrolases superfamily protein
BnaC05g04140D	+	2026747:2028630	chrC05	9.46	34465.6	297	Golgi apparatus	WGD or segmental	Unknown	AT1G06090		Fatty acid desaturase family protein
BnaC05g04300D	-	2089265:2091337	chrC05	8.75	45350.9	402	cytoplasmic	WGD or segmental	Oxylipin Metabolism 1,Oxylipin Metabolism 2	AT1G06250		alpha/beta-Hydrolases superfamily protein
BnaC05g04350D	+	2126274:2130018	chrC05	8.34	75837.6	677	mitochondrial	WGD or segmental	Triacylglycerol & Fatty Acid Degradation	AT1G06290	ACX3, ATACX3	acyl-CoA oxidase 3
BnaC05g04370D	+	2133007:2136753	chrC05	7.29	75985.1	674	cytoplasmic	Tandem	Triacylglycerol & Fatty Acid Degradation	AT1G06310	ACX6	acyl-CoA oxidase 6
BnaC05g04380D	-	2143441:2144897	chrC05	9.3	35155.6	299	cytoplasmic	Proximal	Unknown	AT1G06360		Fatty acid desaturase family protein
BnaC05g04490D	-	2191632:2193433	chrC05	9.12	63847.4	567	plasma membrane	WGD or segmental	Mitochondrial Lipopolysaccharide Synthesis,Cutin Synthesis & Transport 1	AT1G06520	ATGPAT1, GPAT1	glycerol-3-phosphate acyltransferase 1
BnaC05g04710D	-	2296602:2299018	chrC05	8.65	57822.5	513	chloroplast	WGD or segmental	Oxylipin Metabolism 1,Oxylipin Metabolism 2	AT1G06800	PLA-I{gamma}1	alpha/beta-Hydrolases superfamily protein
BnaC05g05030D	-	2457347:2459809	chrC05	6.33	59576.4	529	ER	WGD or segmental	Eukaryotic Galactolipid & Sulfolipid Synthesis	AT1G07230	NPC1	non-specific phospholipase C1
BnaC05g06160D	-	3034407:3036923	chrC05	8.62	45778.3	412	chloroplast	WGD or segmental	Fatty Acid Synthesis, Fatty Acid Elongation, Desaturation & Export From Plastid, Prokaryotic Galactolipid, Sulfolipid, & Phospholipid Synthesis 1	AT1G08510	FATB	fatty acyl-ACP thioesterases B
BnaC05g06270D	-	3083462:3086075	chrC05	9.87	32184.2	287	chloroplast	WGD or segmental	Prokaryotic Galactolipid, Sulfolipid, & Phospholipid Synthesis 2	AT1G08640	CJD1	Chloroplast J-like domain 1
BnaC05g06860D	-	3391999:3393798	chrC05	9.05	20506.1	180	cytoplasmic	WGD or segmental	Fatty Acid Elongation & Wax Biosynthesis	AT1G09330		unknown protein; FUNCTIONS IN: molecular_function unknown; INVOLVED IN: biological_process unknown;LOCATED IN: integral to membrane; EXPRESSED IN: 24 plant structures; EXPRESSED DURING: 15 growth stages; CONTAINS InterPro DOMAIN/s: Protein of unknown function DUF846, eukaryotic(InterPro:IPR008564); Has 518 Blast hits to 518 proteins in 206 species: Archae - 0; Bacteria - 0; Metazoa - 193; Fungi- …
BnaC05g07580D	+	3815391:3819535	chrC05	6.49	58376	535	chloroplast	WGD or segmental	Fatty Acid Synthesis	AT5G35360	CAC2	acetyl Co-enzyme a carboxylase biotin carboxylase subunit
BnaC05g08390D	-	4379174:4382976	chrC05	9.01	87070.2	769	cytoplasmic	WGD or segmental	Phospholipid Signaling	AT1G10900		Phosphatidylinositol-4-phosphate 5-kinase family protein
BnaC05g08970D	+	4834058:4838986	chrC05	5.81	136646	1207	mitochondrial	WGD or segmental	Unknown	AT1G13210	ACA.l	autoinhibited Ca2+/ATPase II
BnaC05g09920D	-	5518994:5521927	chrC05	7.18	43180	386	cytoplasmic	WGD or segmental	Eukaryotic Phospholipid Synthesis & Editing	AT1G13560	AAPT1, ATAAPT1	aminoalcoholphosphotransferase 1
BnaC05g10520D	-	6030822:6032433	chrC05	6.89	29777.3	259	ER	WGD or segmental	Sphingolipid Biosynthesis 1	AT1G14290	SBH2	sphingoid base hydroxylase 2
BnaC05g11410D	+	6667446:6670495	chrC05	9.1	49744.4	426	Golgi apparatus	WGD or segmental	Eukaryotic Phospholipid Synthesis & Editing	AT1G15110		phosphatidyl serine synthase family protein
BnaC05g11660D	+	6788013:6788833	chrC05	6.84	20828.1	191	cytoplasmic	WGD or segmental	Fatty Acid Elongation & Wax Biosynthesis, Cutin Synthesis & Transport 1	AT1G15360	SHN1, WIN1	Integrase-type DNA-binding superfamily protein
BnaC05g13480D	+	7769259:7773692	chrC05	7.06	90731.8	793	nuclear	WGD or segmental	Phospholipid Signaling	AT1G17340		Phosphoinositide phosphatase family protein
BnaC05g13800D	+	7977520:7981206	chrC05	9.01	75381.2	676	cytoplasmic	WGD or segmental	Fatty Acid Elongation & Wax Biosynthesis, Cutin Synthesis & Transport 1, Suberin Synthesis & Transport 1	AT1G17840	WBC11, ABCG11, DSO, COF1, ATWBC11	white-brown complex homolog protein 11
BnaC05g15230D	-	9054879:9057613	chrC05	5.28	43581.4	392	cytoplasmic	WGD or segmental	Oxylipin Metabolism 1	AT1G19640	JMT	jasmonic acid carboxyl methyltransferase
BnaC05g17280D	-	10955066:10956426	chrC05	9.49	47664.2	427	Golgi apparatus	WGD or segmental	Phospholipid Signaling	AT1G21920		Histone H3 K4-specific methyltransferase SET7/9 family protein
BnaC05g20420D	+	13792483:13795386	chrC05	5.75	68901.5	621	mitochondrial	WGD or segmental	Phospholipid Signaling	AT1G26270		Phosphatidylinositol 3- and 4-kinase family protein
BnaC05g21140D	-	14832034:14836122	chrC05	9.48	33140.4	315	chloroplast	WGD or segmental	Fatty Acid Synthesis	AT1G24360		NAD(P)-binding Rossmann-fold superfamily protein
BnaC05g23260D	-	17432118:17433707	chrC05	9.83	59039.9	513	mitochondrial	WGD or segmental	Mitochondrial Phospholipid Synthesis,Oxylipin Metabolism 1,Oxylipin Metabolism 2	AT1G30370		alpha/beta-Hydrolases superfamily protein
BnaC05g27180D	-	23861126:23863220	chrC05	8.65	43307	376	ER	WGD or segmental	Triacylglycerol Biosynthesis, Eukaryotic Phospholipid Synthesis & Editing	AT1G51260	LPAT3	lysophosphatidyl acyltransferase 3
BnaC05g27730D	+	25016276:25017118	chrC05	8.42	30397.4	280	cytoplasmic	Proximal	Fatty Acid Synthesis	AT3G55290		NAD(P)-binding Rossmann-fold superfamily protein
BnaC05g28890D	+	27424501:27427699	chrC05	6.33	49882.4	451	chloroplast	WGD or segmental	Prokaryotic Galactolipid, Sulfolipid, & Phospholipid Synthesis 1	AT1G32200	ATS1, ACT1	phospholipid/glycerol acyltransferase family protein
BnaC05g30190D	-	29256575:29261783	chrC05	6.58	101360	887	nuclear	WGD or segmental	Oxylipin Metabolism 1,Oxylipin Metabolism 2	AT3G22400	LOX5	PLAT/LH2 domain-containing lipoxygenase family protein
BnaC05g31240D	+	30585869:30589658	chrC05	9.19	75897.7	679	peroxisomal	WGD or segmental	Fatty Acid Elongation & Wax Biosynthesis	AT3G21090		ABC-2 type transporter family protein
BnaC05g31720D	+	31154542:31157998	chrC05	9.21	71801.1	652	chloroplast	WGD or segmental	Eukaryotic Galactolipid & Sulfolipid Synthesis, Lipid Trafficking	AT3G20320	TGD2	trigalactosyldiacylglycerol2
BnaC05g33290D	-	32810767:32811338	chrC05	9.14	11448.7	109	extracellular	WGD or segmental	Fatty Acid Elongation & Wax Biosynthesis	AT4G30880		Bifunctional inhibitor/lipid-transfer protein/seed storage 2S albumin superfamily protein
BnaC05g33690D	-	33228380:33230544	chrC05	5.41	71335.4	639	cytoplasmic	WGD or segmental	Phospholipid Signaling	AT3G19240		Vacuolar import/degradation, Vid27-related protein
BnaC05g34160D	-	33621927:33627004	chrC05	5.51	84114.6	760	cytoplasmic	WGD or segmental	Oxylipin Metabolism 1,Oxylipin Metabolism 2,Phospholipid Signaling	AT3G18860		transducin family protein / WD-40 repeat family protein
BnaC05g34170D	+	33640252:33642378	chrC05	9.17	43888.6	377	ER	WGD or segmental	Eukaryotic Phospholipid Synthesis & Editing"	AT3G18850	LPAT5	lysophosphatidyl acyltransferase 5
BnaC05g34600D	+	33883325:33883822	chrC05	9.52	17994.7	165	ER	WGD or segmental	Triacylglycerol Biosynthesis	AT3G18570		Oleosin family protein
BnaC05g35010D	-	34348655:34349231	chrC05	9.69	10335.5	96	extracellular	WGD or segmental	Fatty Acid Elongation & Wax Biosynthesis	AT3G18280		Bifunctional inhibitor/lipid-transfer protein/seed storage 2S albumin superfamily protein
BnaC05g35130D	-	34426978:34428721	chrC05	8.46	34704.3	305	Golgi apparatus	WGD or segmental	Prokaryotic Galactolipid, Sulfolipid, & Phospholipid Synthesis 1,Eukaryotic Galactolipid & Sulfolipid Synthesis,Mitochondrial Lipopolysaccharide Synthesis,Phospholipid Signaling	AT3G18220		Phosphatidic acid phosphatase (PAP2) family protein
BnaC05g35500D	-	34868058:34871146	chrC05	5.22	54854.2	481	cytoplasmic	WGD or segmental	Eukaryotic Phospholipid Synthesis & Editing	AT3G18000	NMT1, XPL1, PEAMT	S-adenosyl-L-methionine-dependent methyltransferases superfamily protein
BnaC05g36550D	-	35822885:35830601	chrC05	6.32	123200	1088	cytoplasmic	WGD or segmental	Eukaryotic Galactolipid & Sulfolipid Synthesis	AT3G16785	PLDP1, PLDZ1, PLDZETA1, PLD ZETA 1	phospholipase D P1
BnaC05g37220D	-	36316325:36320306	chrC05	6.28	66767	603	chloroplast	WGD or segmental	Mitochondrial Fatty Acid & Lipoic Acid Synthesis	AT3G16170		AMP-dependent synthetase and ligase family protein
BnaC05g37460D	-	36468815:36471331	chrC05	9	42529.9	372	chloroplast	WGD or segmental	Prokaryotic Galactolipid, Sulfolipid, & Phospholipid Synthesis 2	AT3G15850	FAD5, FADB, JB67, ADS3	fatty acid desaturase 5
BnaC05g37480D	-	36474104:36478152	chrC05	9.05	31118	283	Golgi apparatus	WGD or segmental	Triacylglycerol Biosynthesis	AT3G15820	ROD1	phosphatidic acid phosphatase-related / PAP2-related
BnaC05g37540D	-	36493613:36497321	chrC05	5.52	91837.8	810	cytoplasmic	Proximal	Phospholipid Signaling	AT3G15730	PLDALPHA1, PLD	phospholipase D alpha 1
BnaC05g37690D	-	36605583:36607214	chrC05	7.16	27618.2	255	cytoplasmic	WGD or segmental	Phospholipid Signaling	AT3G15650		alpha/beta-Hydrolases superfamily protein
BnaC05g37990D	+	36748587:36750056	chrC05	6.43	55581	489	cytoplasmic	WGD or segmental	Fatty Acid Synthesis	ATCG00500	ACCD	acetyl-CoA carboxylase carboxyl transferase subunit beta
BnaC05g38090D	+	36838943:36844144	chrC05	9.24	55855.2	491	cytoplasmic	WGD or segmental	Fatty Acid Elongation & Wax Biosynthesis, Suberin Synthesis & Transport 1	AT5G22500	FAR1	fatty acid reductase 1
BnaC05g39290D	-	37848161:37850230	chrC05	5.48	58743	517	cytoplasmic	WGD or segmental	Triacylglycerol & Fatty Acid Degradation, Oxylipin Metabolism 1, Oxylipin Metabolism 2	AT3G14360		alpha/beta-Hydrolases superfamily protein
BnaC05g40970D	+	38932297:38935187	chrC05	9.27	52880.8	458	peroxisomal	WGD or segmental	Triacylglycerol Biosynthesis, Eukaryotic Phospholipid Synthesis & Editing	AT3G12120	FAD2	fatty acid desaturase 2
BnaC05g41210D	-	39029118:39031645	chrC05	8.79	67900.4	612	peroxisomal	Proximal	Fatty Acid Elongation & Wax Biosynthesis, Suberin Synthesis & Transport 1	AT3G11980	MS2, FAR2	Jojoba acyl CoA reductase-related male sterility protein
BnaC05g41530D	-	39219667:39223455	chrC05	7.06	91446.8	806	cytoplasmic	WGD or segmental	Prokaryotic Galactolipid, Sulfolipid, & Phospholipid Synthesis 2, Eukaryotic Galactolipid & Sulfolipid Synthesis	AT3G11670	DGD1	UDP-Glycosyltransferase superfamily protein
BnaC05g42010D	-	39556221:39558873	chrC05	8.42	50265.6	439	mitochondrial	Proximal	Prokaryotic Galactolipid, Sulfolipid, & Phospholipid Synthesis 2, Eukaryotic Galactolipid & Sulfolipid Synthesis	AT3G11170	FAD7, FADD	fatty acid desaturase 7
BnaC05g42450D	-	39797202:39798752	chrC05	9.1	58511.8	516	ER	WGD or segmental	Cutin Synthesis & Transport 1	AT3G10570	CYP77A6	cytochrome P450, family 77, subfamily A, polypeptide 6
BnaC05g42730D	-	39950663:39953679	chrC05	7.96	68472.1	631	mitochondrial	WGD or segmental	Mitochondrial Phospholipid Synthesis,Mitochondrial Lipopolysaccharide Synthesis	AT3G10370	SDP6	FAD-dependent oxidoreductase family protein
BnaC05g43070D	+	40119635:40123729	chrC05	8.79	92156.4	818	nuclear	WGD or segmental	Phospholipid Signaling	AT3G09920	PIP5K9	phosphatidyl inositol monophosphate 5 kinase
BnaC05g43390D	+	40279229:40283273	chrC05	4.58	90582.8	813	mitochondrial	WGD or segmental	Prokaryotic Galactolipid, Sulfolipid, & Phospholipid Synthesis 1, Eukaryotic Galactolipid & Sulfolipid Synthesis, Triacylglycerol Biosynthesis, Eukaryotic Phospholipid Synthesis & Editing	AT3G09560		Lipin family protein
BnaC05g43760D	+	40447736:40454797	chrC05	8.72	11689.4	111	extracellular	WGD or segmental	Fatty Acid Elongation & Wax Biosynthesis	AT3G08770	LTP6	lipid transfer protein 6
BnaC05g44270D	-	40701063:40703320	chrC05	6.49	50095.1	445	cytoplasmic	WGD or segmental	Triacylglycerol Biosynthesis, Eukaryotic Phospholipid Synthesis & Editing	AT3G07690		6-phosphogluconate dehydrogenase family protein
BnaC05g44510D	+	40780537:40780851	chrC05	8.73	10925.1	104	extracellular	WGD or segmental	Fatty Acid Elongation & Wax Biosynthesis	AT3G07450		Bifunctional inhibitor/lipid-transfer protein/seed storage 2S albumin superfamily protein
BnaC05g44540D	-	40786579:40791265	chrC05	8.17	109830	996	nuclear	WGD or segmental	Oxylipin Metabolism 2"	AT3G07400		lipase class 3 family protein
BnaC05g45070D	-	41078794:41083320	chrC05	9.37	78918.1	725	peroxisomal	WGD or segmental	Triacylglycerol & Fatty Acid Degradation	AT3G06860	MFP2, ATMFP2	multifunctional protein 2
BnaC05g45310D	-	41228786:41232031	chrC05	8.63	70066.4	615	extracellular	WGD or segmental	Prokaryotic Galactolipid, Sulfolipid, & Phospholipid Synthesis 2, Eukaryotic Galactolipid & Sulfolipid Synthesis	AT3G06510	SFR2, ATSFR2	Glycosyl hydrolase superfamily protein
BnaC05g45760D	+	41557312:41559178	chrC05	8.89	34943.4	324	ER	WGD or segmental	Sphingolipid Biosynthesis 1	AT3G06060		NAD(P)-binding Rossmann-fold superfamily protein
BnaC05g45860D	+	41607925:41613374	chrC05	7.57	75318.9	687	mitochondrial	WGD or segmental	Triacylglycerol & Fatty Acid Degradation	AT3G05970	LACS6, ATLACS6	long-chain acyl-CoA synthetase 6
BnaC05g46370D	-	41889286:41894202	chrC05	5.21	73148.6	666	cytoplasmic	WGD or segmental	Eukaryotic Phospholipid Synthesis & Editing	AT3G05420	ACBP4	acyl-CoA binding protein 4
BnaC05g47350D	+	42370883:42374401	chrC05	5.66	40344.1	366	ER	WGD or segmental	Cutin Synthesis & Transport 1	AT3G04290	ATLTL1, LTL1	Li-tolerant lipase 1
BnaC05g47870D	+	42646519:42649345	chrC05	5.83	50602.8	448	cytoplasmic	WGD or segmental	Unknown	AT3G03310	ATLCAT3, LCAT3	lecithin:cholesterol acyltransferase 3
BnaC05g48190D	+	42792133:42794956	chrC05	5.31	58680	521	cytoplasmic	WGD or segmental	Eukaryotic Galactolipid & Sulfolipid Synthesis	AT3G03520	NPC3	non-specific phospholipase C3
BnaC05g48240D	+	42805948:42809057	chrC05	6.13	40527.8	362	Golgi apparatus	WGD or segmental	Prokaryotic Galactolipid, Sulfolipid, & Phospholipid Synthesis 1,Eukaryotic Galactolipid & Sulfolipid Synthesis,Mitochondrial Lipopolysaccharide Synthesis,Phospholipid Signaling	AT3G02600	LPP3, ATLPP3	lipid phosphate phosphatase 3
BnaC05g48250D	+	42810588:42812942	chrC05	6.53	46749	409	chloroplast	WGD or segmental	Fatty Acid Synthesis, Fatty Acid Elongation, Desaturation & Export From Plastid, Prokaryotic Galactolipid, Sulfolipid, & Phospholipid Synthesis 1	AT3G02610		Plant stearoyl-acyl-carrier-protein desaturase family protein
BnaC05g48630D	-	43037481:43038961	chrC05	8.61	39101	344	cytoplasmic	WGD or segmental	Cutin Synthesis & Transport 1	AT3G01140	MYB106, NOK, AtMYB106	myb domain protein 106
BnaC05g48800D	-	43100002:43105359	chrC05	6.09	72991.8	640	extracellular	WGD or segmental	Oxylipin Metabolism 2	AT3G01420	ALPHA-DOX1, DOX1, DIOX1, PADOX-1	Peroxidase superfamily protein
BnaC05g49020D	-	25898:27732	chrC05_random	6.57	42270.7	378	cytoplasmic	Dispersed	Mitochondrial Fatty Acid & Lipoic Acid Synthesis	AT1G04640	LIP2	lipoyltransferase 2
BnaC05g49350D	+	218750:221364	chrC05_random	5.58	68161.5	611	cytoplasmic	Dispersed	Phospholipid Signaling	AT1G13640		Phosphatidylinositol 3- and 4-kinase family protein
BnaC05g50460D	+	1348179:1351845	chrC05_random	5.73	41209.9	360	cytoplasmic	Dispersed	Triacylglycerol Biosynthesis	AT1G28300	LEC2	AP2/B3-like transcriptional factor family protein
BnaC05g51350D	+	2357024:2363526	chrC05_random	6.21	74269.2	666	peroxisomal	Dispersed	Fatty Acid Elongation & Wax Biosynthesis, Cutin Synthesis & Transport 1, Suberin Synthesis & Transport 1	AT1G49430	LACS2, LRD2	long-chain acyl-CoA synthetase 2
BnaC05g52190D	-	3659442:3664028	chrC05_random	6.09	89760.9	792	cytoplasmic	Dispersed	Phospholipid Signaling	AT3G14205		Phosphoinositide phosphatase family protein
BnaC06g02100D	+	2867566:2870866	chrC06	5.23	53939.3	473	cytoplasmic	WGD or segmental	Eukaryotic Phospholipid Synthesis & Editing	AT1G48600	PMEAMT, AtPMEAMT	S-adenosyl-L-methionine-dependent methyltransferases superfamily protein
BnaC06g04560D	+	5211399:5212952	chrC06	5.97	58695.5	517	cytoplasmic	WGD or segmental	Oxylipin Metabolism 1,Oxylipin Metabolism 2	AT1G51440		alpha/beta-Hydrolases superfamily protein
BnaC06g04590D	-	5223860:5229566	chrC06	9.31	70191.6	630	mitochondrial	WGD or segmental	Fatty Acid Elongation & Wax Biosynthesis, Cutin Synthesis & Transport 1	AT1G51460		ABC-2 type transporter family protein
BnaC06g06700D	+	7235122:7236773	chrC06	8.82	38480	346	extracellular	WGD or segmental	Unknown	AT5G40990	GLIP1	GDSL lipase 1
BnaC06g07140D	-	7679964:7682429	chrC06	6.94	86224.4	758	cytoplasmic	WGD or segmental	Phospholipid Signaling	AT1G55180	PLDEPSILON, PLDALPHA4	phospholipase D alpha 4
BnaC06g08280D	-	9142912:9145064	chrC06	8.72	47815	456	chloroplast	WGD or segmental	Fatty Acid Synthesis	AT1G34430	EMB3003	2-oxoacid dehydrogenases acyltransferase family protein
BnaC06g08400D	-	9537813:9538714	chrC06	5.21	21624.9	209	extracellular	WGD or segmental	Fatty Acid Elongation & Wax Biosynthesis	AT1G36150		Bifunctional inhibitor/lipid-transfer protein/seed storage 2S albumin superfamily protein
BnaC06g08850D	-	10491117:10495118	chrC06	9.38	75072.1	677	nuclear	Proximal	Fatty Acid Elongation & Wax Biosynthesis	AT1G51500	CER5, D3, ABCG12, WBC12, ATWBC12	ABC-2 type transporter family protein
BnaC06g08930D	-	10575066:10578008	chrC06	5.46	59971.2	551	cytoplasmic	WGD or segmental	Suberin Synthesis & Transport 1	AT1G51680	4CL1, 4CL.1, AT4CL1	4-coumarate:CoA ligase 1
BnaC06g10480D	+	12651265:12652566	chrC06	8.92	39369.6	357	nuclear	Singleton	Triacylglycerol Biosynthesis	AT1G54060	ASIL1	6B-interacting protein 1-like 1
BnaC06g10670D	-	12759345:12763800	chrC06	6.87	138741	1228	mitochondrial	WGD or segmental	Unknown	AT1G54280		ATPase E1-E2 type family protein / haloacid dehalogenase-like hydrolase family protein
BnaC06g11440D	-	13342378:13344271	chrC06	6.78	34975.4	304	cytoplasmic	WGD or segmental	Eukaryotic Phospholipid Synthesis & Editing"	AT4G15130	ATCCT2, CCT2	phosphorylcholine cytidylyltransferase2
BnaC06g12160D	+	14492750:14497614	chrC06	9	54762.9	485	cytoplasmic	WGD or segmental	Fatty Acid Elongation & Wax Biosynthesis	AT5G37300	WSD1	O-acyltransferase (WSD1-like) family protein
BnaC06g12600D	-	15183208:15185421	chrC06	8.95	47920.1	416	nuclear	WGD or segmental	Phospholipid Signaling	AT5G39400	ATPTEN1, PTEN1	Calcium/lipid-binding (CaLB) phosphatase
BnaC06g12930D	-	15634774:15636282	chrC06	9.3	21275.4	200	plasma membrane	WGD or segmental	Triacylglycerol Biosynthesis	AT5G40420	OLEO2, OLE2	oleosin 2
BnaC06g13400D	+	16134055:16135784	chrC06	5.5	48158.3	432	cytoplasmic	WGD or segmental	Suberin Synthesis & Transport 1, Suberin Synthesis & Transport 2	AT5G41040		HXXXD-type acyl-transferase family protein
BnaC06g15010D	+	17751742:17755878	chrC06	5.6	72398.5	642	nuclear	WGD or segmental	Fatty Acid Elongation & Wax Biosynthesis	AT3G54010	PAS1, DEI1	FKBP-type peptidyl-prolyl cis-trans isomerase family protein
BnaC06g15520D	-	18255657:18257637	chrC06	8.34	51064.8	475	mitochondrial	WGD or segmental	Oxylipin Metabolism 1	AT3G54950	PLP7, PLA IIIA	patatin-like protein 6
BnaC06g16600D	+	19523107:19525394	chrC06	6.5	45464.7	411	plasma membrane	WGD or segmental	Prokaryotic Galactolipid, Sulfolipid, & Phospholipid Synthesis 1, Eukaryotic Galactolipid & Sulfolipid Synthesis,Sphingolipid Biosynthesis 1, Phospholipid Signaling	AT3G58490		Phosphatidic acid phosphatase (PAP2) family protein
BnaC06g16630D	-	19534049:19534902	chrC06	9.06	19367.6	176	extracellular	WGD or segmental	Fatty Acid Elongation & Wax Biosynthesis	AT3G58550		Bifunctional inhibitor/lipid-transfer protein/seed storage 2S albumin superfamily protein
BnaC06g17540D	-	20144792:20151662	chrC06	6.27	169749	1538	cytoplasmic	WGD or segmental	Phospholipid Signaling	AT3G59770	SAC9	sacI homology domain-containing protein / WW domain-containing protein
BnaC06g18870D	-	21211096:21215063	chrC06	5.49	103005	904	cytoplasmic	WGD or segmental	Oxylipin Metabolism 1,Oxylipin Metabolism 2	AT3G45140	LOX2, ATLOX2	lipoxygenase 2
BnaC06g19180D	-	21510976:21513389	chrC06	5.54	56605.9	522	cytoplasmic	WGD or segmental	Eukaryotic Phospholipid Synthesis & Editing	AT1G80460	NHO1, GLI1	Actin-like ATPase superfamily protein
BnaC06g19640D	-	21818597:21821012	chrC06	6.13	44585.2	398	Golgi apparatus	WGD or segmental	Eukaryotic Phospholipid Synthesis & Editing	AT1G80950		Phospholipid/glycerol acyltransferase family protein
BnaC06g20910D	+	22958082:22961638	chrC06	6.25	75991.5	693	ER	WGD or segmental	Fatty Acid Synthesis, Fatty Acid Elongation, Desaturation & Export From Plastid, Prokaryotic Galactolipid, Sulfolipid, & Phospholipid Synthesis 1	AT1G77590	LACS9	long chain acyl-CoA synthetase 9
BnaC06g22630D	-	24654959:24656184	chrC06	6.71	43719	381	ER	WGD or segmental	Triacylglycerol Biosynthesis, Eukaryotic Phospholipid Synthesis & Editing	AT1G75020	LPAT4	lysophosphatidyl acyltransferase 4
BnaC06g22680D	+	24681796:24685337	chrC06	8.67	57371.6	539	chloroplast	WGD or segmental	Fatty Acid Synthesis, Fatty Acid Elongation, Desaturation & Export From Plastid	AT1G74960	FAB1	fatty acid biosynthesis 1
BnaC06g23230D	-	25073326:25075659	chrC06	7.68	44791	391	vacuolar	WGD or segmental	Unknown	AT1G74210		PLC-like phosphodiesterases superfamily protein
BnaC06g23490D	+	25311093:25314300	chrC06	6.55	72012.2	631	ER	WGD or segmental	Oxylipin Metabolism 2	AT1G73680	ALPHA DOX2	alpha dioxygenase
BnaC06g23520D	-	25339785:25344960	chrC06	5.65	57864.6	506	cytoplasmic	WGD or segmental	Eukaryotic Phospholipid Synthesis & Editing	AT1G73600		S-adenosyl-L-methionine-dependent methyltransferases superfamily protein
BnaC06g23540D	+	25361137:25362056	chrC06	5.67	15717.5	149	extracellular	WGD or segmental	Fatty Acid Elongation & Wax Biosynthesis	AT1G73560		Bifunctional inhibitor/lipid-transfer protein/seed storage 2S albumin superfamily protein
BnaC06g23560D	-	25393345:25396511	chrC06	9.53	50767.5	462	mitochondrial	WGD or segmental	Triacylglycerol & Fatty Acid Degradation	AT1G73480		alpha/beta-Hydrolases superfamily protein
BnaC06g23880D	-	25615897:25619166	chrC06	9.79	66511.4	602	ER	WGD or segmental	Cutin Synthesis & Transport 1,Suberin Synthesis & Transport 1	AT1G72970	HTH, EDA17	Glucose-methanol-choline (GMC) oxidoreductase family protein
BnaC06g24570D	-	26320257:26322062	chrC06	9.28	22401.7	198	extracellular	WGD or segmental	Triacylglycerol Biosynthesis	AT1G70670		Caleosin-related family protein
BnaC06g25500D	+	27150009:27154346	chrC06	6.77	32452.9	277	cytoplasmic	WGD or segmental	Triacylglycerol Biosynthesis	AT1G69120	AP1, AGL7	K-box region and MADS-box transcription factor family protein
BnaC06g25680D	+	27380493:27385748	chrC06	5.98	137808	1212	mitochondrial	WGD or segmental	Unknown	AT1G68710		ATPase E1-E2 type family protein / haloacid dehalogenase-like hydrolase family protein
BnaC06g25830D	+	27504194:27506335	chrC06	8.94	56335	497	plasma membrane	WGD or segmental	Fatty Acid Elongation & Wax Biosynthesis, Suberin Synthesis & Transport 1	AT1G68530	CUT1, POP1, CER6, G2, KCS6	3-ketoacyl-CoA synthase 6
BnaC06g26180D	-	27867369:27869162	chrC06	8.69	26054.8	229	plasma membrane	WGD or segmental	Eukaryotic Phospholipid Synthesis & Editing	AT1G68000	ATPIS1, ATPIS, PIS1	phosphatidylinositol synthase 1
BnaC06g26190D	+	27891317:27895515	chrC06	5.36	101244	889	chloroplast	WGD or segmental	Oxylipin Metabolism 1,Oxylipin Metabolism 2	AT3G45140	LOX2, ATLOX2	lipoxygenase 2
BnaC06g26670D	-	28235754:28242952	chrC06	6.1	127665	1120	Golgi apparatus	WGD or segmental	Oxylipin Metabolism 1,Oxylipin Metabolism 2	AT1G67560	LOX6	PLAT/LH2 domain-containing lipoxygenase family protein
BnaC06g26980D	+	28473382:28478869	chrC06	5.8	60476.6	557	cytoplasmic	WGD or segmental	Suberin Synthesis & Transport 1	AT1G65060	4CL3	4-coumarate:CoA ligase 3
BnaC06g26990D	-	28487080:28487890	chrC06	4.79	13427.2	121	mitochondrial	WGD or segmental	Mitochondrial Fatty Acid & Lipoic Acid Synthesis	AT1G65290	mtACP2	mitochondrial acyl carrier protein 2
BnaC06g27120D	-	28576375:28582411	chrC06	5.88	107245	970	cytoplasmic	WGD or segmental	Phospholipid Signaling	AT1G65580	FRA3	Endonuclease/exonuclease/phosphatase family protein
BnaC06g27820D	+	29174621:29174970	chrC06	8.46	9924.77	96	extracellular	WGD or segmental	Fatty Acid Elongation & Wax Biosynthesis	AT1G66850		Bifunctional inhibitor/lipid-transfer protein/seed storage 2S albumin superfamily protein
BnaC06g29980D	-	30792050:30795879	chrC06	8.25	30123.3	256	cytoplasmic	WGD or segmental	Triacylglycerol Biosynthesis	AT1G69120	AP1, AGL7	K-box region and MADS-box transcription factor family protein
BnaC06g30250D	+	31052792:31053827	chrC06	6.45	26195.1	225	cytoplasmic	WGD or segmental	Sphingolipid Biosynthesis 1, Sphingolipid Biosynthesis 2	AT4G39670		Glycolipid transfer protein (GLTP) family protein
BnaC06g30340D	-	31108573:31113732	chrC06	6.36	135984	1199	mitochondrial	WGD or segmental	Unknown	AT1G68710		ATPase E1-E2 type family protein / haloacid dehalogenase-like hydrolase family protein
BnaC06g31770D	+	32214352:32216229	chrC06	7.13	21635.4	192	cytoplasmic	WGD or segmental	Triacylglycerol Biosynthesis	AT1G70670		Caleosin-related family protein
BnaC06g32150D	+	32474524:32480721	chrC06	5.5	164900	1471	cytoplasmic	WGD or segmental	Phospholipid Signaling	AT1G71010	FAB1C	FORMS APLOID AND BINUCLEATE CELLS 1C
BnaC06g32670D	+	32786065:32788006	chrC06	4.85	40328.5	346	cytoplasmic	WGD or segmental	Triacylglycerol Biosynthesis, Eukaryotic Phospholipid Synthesis & Editing	AT1G71697	ATCK1, CK, CK1	choline kinase 1
BnaC06g32970D	-	32995708:33001575	chrC06	8.86	74800.3	682	cytoplasmic	WGD or segmental	Fatty Acid Elongation & Wax Biosynthesis	AT1G71960	ABCG25, ATABCG25	ATP-binding casette family G25
BnaC06g33850D	+	33572924:33577774	chrC06	7.28	138934	1228	Golgi apparatus	Proximal	Unknown	AT1G72700		ATPase E1-E2 type family protein / haloacid dehalogenase-like hydrolase family protein
BnaC06g34480D	-	33942862:33946041	chrC06	6.49	72297.6	631	cytoplasmic	WGD or segmental	Oxylipin Metabolism 2	AT1G73680	ALPHA DOX2	alpha dioxygenase
BnaC06g34730D	-	34066378:34067447	chrC06	7.48	19558.7	191	ER	WGD or segmental	Fatty Acid Elongation & Wax Biosynthesis	AT1G73890		Bifunctional inhibitor/lipid-transfer protein/seed storage 2S albumin superfamily protein
BnaC06g35160D	+	34271280:34273864	chrC06	6.42	45443.6	395	ER	WGD or segmental	Unknown	AT1G74210		PLC-like phosphodiesterases superfamily protein
BnaC06g35230D	+	34298888:34300888	chrC06	5.59	40246.9	346	cytoplasmic	WGD or segmental	Triacylglycerol Biosynthesis, Eukaryotic Phospholipid Synthesis & Editing	AT1G74320		Protein kinase superfamily protein
BnaC06g35760D	-	34579448:34583006	chrC06	7.12	57623.6	544	chloroplast	WGD or segmental	Fatty Acid Synthesis, Fatty Acid Elongation, Desaturation & Export From Plastid	AT1G74960	FAB1	fatty acid biosynthesis 1
BnaC06g36850D	-	35160777:35163335	chrC06	8.18	32562.3	299	cytoplasmic	WGD or segmental	Triacylglycerol & Fatty Acid Degradation	AT1G76150	ECH2, ATECH2	enoyl-CoA hydratase 2
BnaC06g39090D	+	36378573:36380309	chrC06	9.39	31789.1	286	mitochondrial	WGD or segmental	Eukaryotic Phospholipid Synthesis & Editing	AT1G78690		Phospholipid/glycerol acyltransferase family protein
BnaC06g40040D	-	36875692:36878546	chrC06	7.69	35102.7	309	nuclear	WGD or segmental	Fatty Acid Synthesis, Cutin Synthesis & Transport 1	AT1G79700		Integrase-type DNA-binding superfamily protein
BnaC06g40070D	+	36885322:36887800	chrC06	5.86	43044.5	383	Golgi apparatus	WGD or segmental	Eukaryotic Phospholipid Synthesis & Editing	AT1G80950		Phospholipid/glycerol acyltransferase family protein
BnaC06g40550D	+	37068115:37070474	chrC06	5.61	56532.8	522	cytoplasmic	WGD or segmental	Eukaryotic Phospholipid Synthesis & Editing	AT1G80460	NHO1, GLI1	Actin-like ATPase superfamily protein
BnaC06g41490D	-	736430:742173	chrC06_random	9.12	120652	1086	ER	Dispersed	Fatty Acid Elongation & Wax Biosynthesis	AT1G53390		P-loop containing nucleoside triphosphate hydrolases superfamily protein
BnaC06g41560D	+	820320:821785	chrC06_random	7.55	20729.9	196	plasma membrane	Dispersed	Fatty Acid Elongation & Wax Biosynthesis	AT1G55260		Bifunctional inhibitor/lipid-transfer protein/seed storage 2S albumin superfamily protein
BnaC06g42250D	+	1625560:1627789	chrC06_random	7.58	42488	389	mitochondrial	Dispersed	Prokaryotic Galactolipid, Sulfolipid, & Phospholipid Synthesis 1	AT5G40610		NAD-dependent glycerol-3-phosphate dehydrogenase family protein
BnaC06g42800D	-	2363839:2365818	chrC06_random	5.16	37078.8	337	extracellular	Dispersed	Unknown	AT3G60340		alpha/beta-Hydrolases superfamily protein
BnaC06g42900D	-	2440881:2442545	chrC06_random	8.65	51616.4	449	cytoplasmic	Dispersed	Sphingolipid Biosynthesis 1	AT3G61580		Fatty acid/sphingolipid desaturase
BnaC06g43850D	-	3262887:3264796	chrC06_random	9.22	61181	554	Golgi apparatus	Dispersed	Suberin Synthesis & Transport 1	AT1G73050		Glucose-methanol-choline (GMC) oxidoreductase family protein
BnaC07g00300D	-	550738:553451	chrC07	6.98	48982.2	446	cytoplasmic	WGD or segmental	Phospholipid Signaling	AT2G20570	GPRI1	GBF's pro-rich region-interacting factor 1
BnaC07g01540D	-	2194284:2195631	chrC07	8.22	16054.7	145	extracellular	WGD or segmental	Phospholipid Signaling"	AT2G19690	PLA2-BETA	phospholipase A2-beta
BnaC07g03080D	-	4013648:4017079	chrC07	6.68	53120	482	cytoplasmic	WGD or segmental	Phospholipid Signaling	AT2G18730	ATDGK3, DGK3	diacylglycerol kinase 3
BnaC07g04330D	+	6390147:6392884	chrC07	9.31	38894.3	368	chloroplast	WGD or segmental	Fatty Acid Synthesis	AT2G05990	MOD1, ENR1	NAD(P)-binding Rossmann-fold superfamily protein
BnaC07g04810D	+	7542304:7543737	chrC07	9.11	53807.8	477	ER	WGD or segmental	Fatty Acid Elongation & Wax Biosynthesis	AT2G15090	KCS8	3-ketoacyl-CoA synthase 8
BnaC07g04860D	+	7608749:7611137	chrC07	5.39	44548.2	395	ER	WGD or segmental	Triacylglycerol & Fatty Acid Degradation	AT2G15230	ATLIP1, LIP1	lipase 1
BnaC07g05570D	+	8893004:8895099	chrC07	9.08	57128.4	507	cytoplasmic	Proximal	Fatty Acid Elongation & Wax Biosynthesis	AT2G16280	KCS9	3-ketoacyl-CoA synthase 9
BnaC07g07710D	-	12269114:12270931	chrC07	5.34	45343.7	407	cytoplasmic	WGD or segmental	Fatty Acid Elongation & Wax Biosynthesis	AT3G23840		HXXXD-type acyl-transferase family protein
BnaC07g07970D	-	12809085:12815022	chrC07	6.35	98144.6	868	cytoplasmic	WGD or segmental	Unknown	AT3G23530		Cyclopropane-fatty-acyl-phospholipid synthase
BnaC07g10500D	+	16059857:16064161	chrC07	5.9	39997.9	349	chloroplast	WGD or segmental	Triacylglycerol Biosynthesis	AT1G28300	LEC2	AP2/B3-like transcriptional factor family protein
BnaC07g11980D	+	17405128:17410229	chrC07	5.94	128617	1143	mitochondrial	WGD or segmental	Unknown	AT1G26130		ATPase E1-E2 type family protein / haloacid dehalogenase-like hydrolase family protein
BnaC07g13170D	+	18643169:18644749	chrC07	9.32	22990.1	203	cytoplasmic	WGD or segmental	Triacylglycerol Biosynthesis	AT1G23240		Caleosin-related family protein
BnaC07g13610D	+	19263987:19269281	chrC07	6.09	102654	912	cytoplasmic	WGD or segmental	Phospholipid Signaling	AT1G22620	ATSAC1	Phosphoinositide phosphatase family protein
BnaC07g14150D	+	19943199:19945282	chrC07	5.96	25358.3	230	cytoplasmic	WGD or segmental	Triacylglycerol Biosynthesis	AT1G21970	LEC1, EMB 212, EMB212, NF-YB9	Histone superfamily protein
BnaC07g14190D	+	19952781:19954292	chrC07	9.61	44365.5	397	Golgi apparatus	WGD or segmental	Phospholipid Signaling	AT1G21920		Histone H3 K4-specific methyltransferase SET7/9 family protein
BnaC07g17710D	+	24146518:24148973	chrC07	6.01	41333.6	375	nuclear	WGD or segmental	Prokaryotic Galactolipid, Sulfolipid, & Phospholipid Synthesis 1	AT5G44190	GLK2, ATGLK2, GPRI2	GOLDEN2-like 2
BnaC07g17730D	+	24187377:24194012	chrC07	5.64	124324	1102	cytoplasmic	WGD or segmental	Unknown	AT5G44240	ALA2	aminophospholipid ATPase 2
BnaC07g19000D	-	25729307:25732110	chrC07	7.6	49740.4	469	chloroplast	WGD or segmental	Fatty Acid Synthesis	AT5G46290	KASI, KAS1	3-ketoacyl-acyl carrier protein synthase I
BnaC07g20120D	+	26877213:26878990	chrC07	6.54	34789.1	312	Golgi apparatus	WGD or segmental	Unknown	AT5G47330		alpha/beta-Hydrolases superfamily protein
BnaC07g20460D	-	27046334:27048786	chrC07	7.67	37633.9	334	cytoplasmic	WGD or segmental	Unknown	AT5G47730		Sec14p-like phosphatidylinositol transfer family protein
BnaC07g22660D	+	29043631:29047148	chrC07	5.86	68831	615	cytoplasmic	WGD or segmental	Phospholipid Signaling	AT2G03890	ATPI4K GAMMA 7, UBDK GAMMA 7, PI4K GAMMA 7	phosphoinositide 4-kinase gamma 7
BnaC07g22750D	+	29212396:29215570	chrC07	7.17	43087.8	385	plasma membrane	WGD or segmental	Eukaryotic Phospholipid Synthesis & Editing"	AT3G25585	AAPT2, ATAAPT2	aminoalcoholphosphotransferase
BnaC07g22900D	+	29491640:29492573	chrC07	8.77	27481.2	252	chloroplast	WGD or segmental	Oxylipin Metabolism 1,Oxylipin Metabolism 2	AT3G25770	AOC2	allene oxide cyclase 2
BnaC07g22910D	+	29503476:29504453	chrC07	8.72	26929.4	247	chloroplast	Tandem	Oxylipin Metabolism 1,Oxylipin Metabolism 2	AT3G25770	AOC2	allene oxide cyclase 2
BnaC07g23030D	+	29665966:29668282	chrC07	9.07	49422.8	476	chloroplast	WGD or segmental	Fatty Acid Synthesis	AT3G25860	LTA2, PLE2	2-oxoacid dehydrogenases acyltransferase family protein
BnaC07g24650D	+	30866315:30874801	chrC07	6.41	203827	1839	chloroplast	WGD or segmental	Fatty Acid Elongation & Wax Biosynthesis	AT3G27670	RST1	ARM repeat superfamily protein
BnaC07g24800D	+	30989473:30994249	chrC07	6.33	135892	1195	Golgi apparatus	WGD or segmental	Unknown	AT3G27870		ATPase E1-E2 type family protein / haloacid dehalogenase-like hydrolase family protein
BnaC07g25380D	+	31563214:31564854	chrC07	7.1	37125.3	333	cytoplasmic	WGD or segmental	Fatty Acid Elongation & Wax Biosynthesis	AT3G28910	ATMYB30, MYB30	myb domain protein 30
BnaC07g27360D	-	32905445:32906586	chrC07	7.72	27127.8	238	cytoplasmic	WGD or segmental	Triacylglycerol Biosynthesis	AT5G29560		caleosin-related family protein
BnaC07g28060D	+	33371838:33376153	chrC07	6.31	77207.3	699	peroxisomal	WGD or segmental	Triacylglycerol & Fatty Acid Degradation	AT5G27600	LACS7, ATLACS7	long-chain acyl-CoA synthetase 7
BnaC07g29370D	-	34150620:34152266	chrC07	9.4	21307.2	189	mitochondrial	WGD or segmental	Fatty Acid Elongation & Wax Biosynthesis, Cutin Synthesis & Transport 1, Suberin Synthesis & Transport 1	AT5G25390	SHN2	Integrase-type DNA-binding superfamily protein
BnaC07g29390D	+	34169480:34172741	chrC07	8.18	88934.5	780	nuclear	WGD or segmental	Phospholipid Signaling	AT5G25370	PLDALPHA3	phospholipase D alpha 3
BnaC07g30200D	+	34793368:34795905	chrC07	4.98	63935.8	574	cytoplasmic	WGD or segmental	Phospholipid Signaling	AT5G24240		Phosphatidylinositol 3- and 4-kinase ;Ubiquitin family protein
BnaC07g30460D	+	34934643:34937061	chrC07	5.46	51311.1	464	cytoplasmic	WGD or segmental	Cutin Synthesis & Transport 1	AT5G23940	EMB3009, PEL3, DCR	HXXXD-type acyl-transferase family protein
BnaC07g30790D	+	35094856:35099131	chrC07	8.58	83674.7	765	mitochondrial	WGD or segmental	Sphingolipid Biosynthesis 1, Sphingolipid Biosynthesis 2	AT5G23450	ATLCBK1, LCBK1	long-chain base (LCB) kinase 1
BnaC07g31340D	-	35472541:35473453	chrC07	5.74	22368.9	198	nuclear	Proximal	Fatty Acid Elongation & Wax Biosynthesis	AT5G61590		Integrase-type DNA-binding superfamily protein
BnaC07g31360D	+	35479311:35480772	chrC07	9.22	27859.4	251	vacuolar	WGD or segmental	Triacylglycerol Biosynthesis	AT5G61610		Oleosin family protein
BnaC07g31660D	-	35672706:35675928	chrC07	5.24	64376.8	581	cytoplasmic	WGD or segmental	Phospholipid Signaling	AT3G50110	ATPEN3, PEN3	PTEN 3
BnaC07g31970D	-	35868891:35870158	chrC07	9.35	24459.5	224	cytoplasmic	WGD or segmental	Prokaryotic Galactolipid, Sulfolipid, & Phospholipid Synthesis 1,Eukaryotic Galactolipid & Sulfolipid Synthesis,Mitochondrial Lipopolysaccharide Synthesis,Phospholipid Signaling	AT3G50920		Phosphatidic acid phosphatase (PAP2) family protein
BnaC07g32270D	+	36005240:36007334	chrC07	7.69	35666.7	317	cytoplasmic	WGD or segmental	Triacylglycerol Biosynthesis	AT3G51520		diacylglycerol acyltransferase family
BnaC07g32300D	-	36015346:36016764	chrC07	7.45	12476.5	119	ER	WGD or segmental	Fatty Acid Elongation & Wax Biosynthesis	AT3G51590	LTP12	lipid transfer protein 12
BnaC07g32710D	-	36219061:36219432	chrC07	6.09	13268	123	extracellular	WGD or segmental	Fatty Acid Elongation & Wax Biosynthesis	AT3G52130		Bifunctional inhibitor/lipid-transfer protein/seed storage 2S albumin superfamily protein
BnaC07g32730D	-	36223760:36225262	chrC07	9.26	51771	457	Golgi apparatus	WGD or segmental	Fatty Acid Elongation & Wax Biosynthesis	AT3G52160	KCS15	3-ketoacyl-CoA synthase 15
BnaC07g32980D	+	36368530:36373729	chrC07	5.34	43002.2	384	cytoplasmic	WGD or segmental	Oxylipin Metabolism 1	AT4G15440	HPL1, CYP74B2	hydroperoxide lyase 1
BnaC07g33280D	+	36557106:36559366	chrC07	8.77	34702.8	309	ER	WGD or segmental	Triacylglycerol Biosynthesis	AT3G47350	ATHSD2, HSD2	hydroxysteroid dehydrogenase 2
BnaC07g33410D	-	36667755:36671359	chrC07	5.74	71202.9	649	ER	WGD or segmental	Oxylipin Metabolism 2"	AT4G16070		Mono-/di-acylglycerol lipase, N-terminal;Lipase, class 3
BnaC07g33970D	+	36954057:36955589	chrC07	9.18	53933.3	483	chloroplast	WGD or segmental	Oxylipin Metabolism 2"	AT4G16820	PLA-I{beta]2	alpha/beta-Hydrolases superfamily protein
BnaC07g34360D	-	37178370:37179965	chrC07	5.29	35201.3	316	cytoplasmic	WGD or segmental	Unknown	AT4G17483		alpha/beta-Hydrolases superfamily protein
BnaC07g35440D	-	37818074:37821266	chrC07	6.2	49414.8	433	nuclear	WGD or segmental	Oxylipin Metabolism 2"	AT4G18550		alpha/beta-Hydrolases superfamily protein
BnaC07g36060D	-	38323540:38326385	chrC07	4.85	60498.4	537	cytoplasmic	WGD or segmental	Eukaryotic Phospholipid Synthesis & Editing, Unknown	AT4G19860		alpha/beta-Hydrolases superfamily protein
BnaC07g36750D	-	38699012:38701764	chrC07	5.37	53648.3	487	cytoplasmic	WGD or segmental	Sphingolipid Biosynthesis 1, Sphingolipid Biosynthesis 2	AT4G21540	SPHK1	sphingosine kinase 1
BnaC07g37240D	-	39058820:39060358	chrC07	5.58	28583.8	262	Golgi apparatus	WGD or segmental	Phospholipid Signaling	AT4G22300	SOBER1	carboxylesterases
BnaC07g37280D	+	39067621:39069124	chrC07	9.16	29874	256	cytoplasmic	WGD or segmental	Sphingolipid Biosynthesis 2	AT4G22330	ATCES1	Alkaline phytoceramidase (aPHC)
BnaC07g37310D	-	39080940:39081308	chrC07	7.49	12911.3	122	ER	WGD or segmental	Fatty Acid Elongation & Wax Biosynthesis	AT4G22490		Bifunctional inhibitor/lipid-transfer protein/seed storage 2S albumin superfamily protein
BnaC07g38760D	+	39998269:40000156	chrC07	9.07	44704.5	400	cytoplasmic	WGD or segmental	Triacylglycerol & Fatty Acid Degradation, Mitochondrial Lipopolysaccharide Synthesis	AT4G24160		alpha/beta-Hydrolases superfamily protein
BnaC07g38820D	-	40016720:40018519	chrC07	4.17	39285.7	361	ER	WGD or segmental	Eukaryotic Phospholipid Synthesis & Editing	AT4G24230	ACBP3	acyl-CoA-binding domain 3
BnaC07g39270D	+	40236111:40237865	chrC07	4.99	14675.7	136	chloroplast	WGD or segmental	Fatty Acid Synthesis	AT4G25050	ACP4	acyl carrier protein 4
BnaC07g40430D	-	40799282:40800279	chrC07	6.58	32588	291	mitochondrial	WGD or segmental	Unknown	AT2G22890		Kua-ubiquitin conjugating enzyme hybrid localisation domain
BnaC07g40870D	-	40972236:40974844	chrC07	9.15	71622.2	644	cytoplasmic	WGD or segmental	Fatty Acid Elongation & Wax Biosynthesis	AT4G27420		ABC-2 type transporter family protein
BnaC07g41240D	+	41201975:41202774	chrC07	8.14	15759.5	141	extracellular	WGD or segmental	Fatty Acid Elongation & Wax Biosynthesis	AT4G28395	ATA7, A7	Bifunctional inhibitor/lipid-transfer protein/seed storage 2S albumin superfamily protein
BnaC07g42750D	-	42101702:42103484	chrC07	9.65	39738.3	361	chloroplast	WGD or segmental	Prokaryotic Galactolipid, Sulfolipid, & Phospholipid Synthesis 1	AT4G30580	ATS2, EMB1995, LPAT1	Phospholipid/glycerol acyltransferase family protein
BnaC07g43620D	+	42599049:42603442	chrC07	7.43	85093.2	769	nuclear	WGD or segmental	Triacylglycerol Biosynthesis	AT4G32010	HSL1, HSI2-L1, VAL2	HSI2-like 1
BnaC07g44070D	+	42797028:42799328	chrC07	8.71	53718.2	480	chloroplast	WGD or segmental	Prokaryotic Galactolipid, Sulfolipid, & Phospholipid Synthesis 2, Eukaryotic Galactolipid & Sulfolipid Synthesis	AT4G33030	SQD1	sulfoquinovosyldiacylglycerol 1
BnaC07g44200D	+	42878475:42879256	chrC07	8.13	12439.4	118	ER	WGD or segmental	Fatty Acid Elongation & Wax Biosynthesis	AT4G33355		Bifunctional inhibitor/lipid-transfer protein/seed storage 2S albumin superfamily protein
BnaC07g44690D	+	43135581:43136951	chrC07	5.13	29050.1	258	cytoplasmic	Dispersed	Suberin Synthesis & Transport 1	AT4G34050	CCoAOMT1	S-adenosyl-L-methionine-dependent methyltransferases superfamily protein
BnaC07g45790D	-	43680364:43684181	chrC07	6.73	98141.7	865	cytoplasmic	WGD or segmental	Phospholipid Signaling	AT4G35790	ATPLDDELTA, PLDDELTA	phospholipase D delta
BnaC07g46410D	+	44046421:44049056	chrC07	6.47	44643.2	408	cytoplasmic	WGD or segmental	Oxylipin Metabolism 1	AT4G37070	PLP1, PLA IVA, AtPLAIVA	Acyl transferase/acyl hydrolase/lysophospholipase superfamily protein
BnaC07g46420D	+	44052597:44055048	chrC07	5.98	45990.3	412	cytoplasmic	Tandem	Oxylipin Metabolism 1	AT4G37050	PLP4, PLA V, AtPLAIVC	PATATIN-like protein 4
BnaC07g46830D	-	44374954:44382370	chrC07	9.01	148055	1326	mitochondrial	WGD or segmental	Triacylglycerol & Fatty Acid Degradation	AT4G39850	PXA1, PED3, CTS, ACN2, AtABCD1	peroxisomal ABC transporter 1
BnaC07g47120D	+	44505812:44507389	chrC07	9.32	57468.2	507	ER	WGD or segmental	Fatty Acid Elongation & Wax Biosynthesis	AT4G32170	CYP96A2	cytochrome P450, family 96, subfamily A, polypeptide 2
BnaC07g47150D	+	44511422:44512822	chrC07	6.45	53322.5	466	cytoplasmic	WGD or segmental	Fatty Acid Elongation & Wax Biosynthesis	AT1G47620	CYP96A8	cytochrome P450, family 96, subfamily A, polypeptide 8
BnaC07g47170D	-	44523259:44524791	chrC07	8.21	57965.6	510	ER	Tandem	Fatty Acid Elongation & Wax Biosynthesis	AT4G39480	CYP96A9	cytochrome P450, family 96, subfamily A, polypeptide 9
BnaC07g48930D	+	1643869:1645866	chrC07_random	4.86	35452.4	314	cytoplasmic	Dispersed	Triacylglycerol Biosynthesis	AT3G26790	FUS3	AP2/B3-like transcriptional factor family protein
BnaC07g49710D	+	2157218:2159543	chrC07_random	8.32	63858.7	556	ER	Dispersed	Suberin Synthesis & Transport 1	AT5G23190	CYP86B1	cytochrome P450, family 86, subfamily B, polypeptide 1
BnaC07g50560D	+	2616810:2620179	chrC07_random	8.59	55732.8	495	cytoplasmic	Dispersed	Phospholipid Signaling	AT4G28130	DGK6, ATDGK6	diacylglycerol kinase 6
BnaC07g51180D	-	2892249:2895020	chrC07_random	7.67	58042.3	525	ER	Dispersed	Sphingolipid Biosynthesis 1	AT4G36480	ATLCB1, LCB1, EMB2779, FBR11	long-chain base1
BnaC08g00920D	+	668125:670735	chrC08	8.75	47377.3	451	cytoplasmic	WGD or segmental	Triacylglycerol & Fatty Acid Degradation	AT2G33150	PKT3, PED1, KAT2	peroxisomal 3-ketoacyl-CoA thiolase 3
BnaC08g01360D	+	1029040:1034211	chrC08	6.18	120479	1094	cytoplasmic	WGD or segmental	Phospholipid Signaling	AT1G05630	AT5PTASE13, 5PTASE13	Endonuclease/exonuclease/phosphatase family protein
BnaC08g01670D	+	1263436:1265006	chrC08	9.24	34995	300	cytoplasmic	WGD or segmental	Unknown	AT1G06090		Fatty acid desaturase family protein
BnaC08g01730D	-	1284606:1286453	chrC08	8.79	46418	408	cytoplasmic	WGD or segmental	Oxylipin Metabolism 1,Oxylipin Metabolism 2	AT1G06250		alpha/beta-Hydrolases superfamily protein
BnaC08g01770D	-	1317819:1319951	chrC08	9.33	35492.8	301	cytoplasmic	Tandem	Unknown	AT1G06360		Fatty acid desaturase family protein
BnaC08g01790D	-	1330955:1332674	chrC08	9.31	35071.5	299	Golgi apparatus	Tandem	Unknown	AT1G06360		Fatty acid desaturase family protein
BnaC08g04910D	-	5733728:5738757	chrC08	9.18	54796.4	477	ER	WGD or segmental	Triacylglycerol & Fatty Acid Degradation	AT1G45201	ATTLL1, TLL1	triacylglycerol lipase-like 1
BnaC08g06030D	-	8582616:8587452	chrC08	5.94	101773	903	cytoplasmic	WGD or segmental	Phospholipid Signaling	AT1G22620	ATSAC1	Phosphoinositide phosphatase family protein
BnaC08g06560D	-	9085310:9095669	chrC08	5.89	250688	2249	cytoplasmic	WGD or segmental	Fatty Acid Elongation & Wax Biosynthesis	AT1G36160	ACC1	acetyl-CoA carboxylase 1
BnaC08g07960D	-	11760227:11761328	chrC08	9.24	29729.8	261	cytoplasmic	WGD or segmental	Triacylglycerol Biosynthesis	AT5G35550	TT2, ATMYB123, MYB123, ATTT2	Duplicated homeodomain-like superfamily protein
BnaC08g08210D	-	12194226:12196714	chrC08	5.43	40061.9	365	extracellular	WGD or segmental	Cutin Synthesis & Transport 1	AT5G33370		GDSL-like Lipase/Acylhydrolase superfamily protein
BnaC08g09570D	-	14411474:14412491	chrC08	8.48	25681.8	240	nuclear	WGD or segmental	Triacylglycerol & Fatty Acid Degradation	AT4G14440	ATECI3, ECI3, HCD1	3-hydroxyacyl-CoA dehydratase 1
BnaC08g11970D	+	17257794:17259450	chrC08	9.15	19424.9	179	plasma membrane	WGD or segmental	Triacylglycerol Biosynthesis	AT4G25140	OLEO1, OLE1	oleosin 1
BnaC08g12280D	-	17460873:17463876	chrC08	5.65	28062	245	cytoplasmic	WGD or segmental	Triacylglycerol Biosynthesis	AT4G26740	ATS1, CLO1, ATPXG1	seed gene 1
BnaC08g13270D	-	18282478:18286811	chrC08	9.29	77895.9	721	peroxisomal	WGD or segmental	Triacylglycerol & Fatty Acid Degradation	AT4G29010	AIM1	Enoyl-CoA hydratase/isomerase family
BnaC08g13420D	+	18429802:18431054	chrC08	9.53	26687.6	234	cytoplasmic	WGD or segmental	Oxylipin Metabolism 1,Oxylipin Metabolism 2,Phospholipid Signaling	AT4G29070		Phospholipase A2 family protein
BnaC08g14500D	+	19243739:19246265	chrC08	5.82	49547.2	445	cytoplasmic	WGD or segmental	Fatty Acid Elongation & Wax Biosynthesis	AT1G10670	ACLA-1	ATP-citrate lyase A-1
BnaC08g14510D	-	19262329:19264900	chrC08	6.51	53100.4	464	ER	WGD or segmental	Triacylglycerol & Fatty Acid Degradation	AT1G10740		alpha/beta-Hydrolases superfamily protein
BnaC08g14710D	+	19448684:19449989	chrC08	5.48	35877.2	321	cytoplasmic	WGD or segmental	Triacylglycerol & Fatty Acid Degradation	AT1G11090		alpha/beta-Hydrolases superfamily protein
BnaC08g15790D	+	20132683:20133910	chrC08	8.65	27407.1	250	chloroplast	WGD or segmental	Oxylipin Metabolism 1,Oxylipin Metabolism 2	AT1G13280	AOC4	allene oxide cyclase 4
BnaC08g16080D	-	20257416:20259058	chrC08	7.26	30736.7	266	ER	WGD or segmental	Sphingolipid Biosynthesis 1	AT1G14290	SBH2	sphingoid base hydroxylase 2
BnaC08g16630D	+	20556123:20557736	chrC08	9.07	19803.2	181	cytoplasmic	WGD or segmental	Fatty Acid Elongation & Wax Biosynthesis, Cutin Synthesis & Transport 1	AT1G15360	SHN1, WIN1	Integrase-type DNA-binding superfamily protein
BnaC08g17570D	+	21137213:21140618	chrC08	9.14	75751.6	679	cytoplasmic	WGD or segmental	Fatty Acid Elongation & Wax Biosynthesis, Cutin Synthesis & Transport 1, Suberin Synthesis & Transport 1	AT1G17840	WBC11, ABCG11, DSO, COF1, ATWBC11	white-brown complex homolog protein 11
BnaC08g17860D	+	21313396:21314975	chrC08	6.04	17723.3	175	ER	WGD or segmental	Fatty Acid Elongation & Wax Biosynthesis	AT1G18280		Bifunctional inhibitor/lipid-transfer protein/seed storage 2S albumin superfamily protein
BnaC08g17930D	-	21337043:21340132	chrC08	9.33	41509.8	379	mitochondrial	WGD or segmental	Triacylglycerol & Fatty Acid Degradation	AT1G18360		alpha/beta-Hydrolases superfamily protein
BnaC08g18670D	-	21731391:21735644	chrC08	6.2	113085	1020	cytoplasmic	WGD or segmental	Prokaryotic Galactolipid, Sulfolipid, & Phospholipid Synthesis 1	AT1G19220	ARF19, IAA22, ARF11	auxin response factor 19
BnaC08g18910D	-	21861673:21864295	chrC08	5.57	42657.8	381	nuclear	WGD or segmental	Oxylipin Metabolism 1	AT1G19640	JMT	jasmonic acid carboxyl methyltransferase
BnaC08g19000D	-	21940006:21942585	chrC08	5.21	43780	392	nuclear	Tandem	Oxylipin Metabolism 1	AT1G19640	JMT	jasmonic acid carboxyl methyltransferase
BnaC08g19190D	+	22155732:22159032	chrC08	8.52	84419.1	767	plasma membrane	WGD or segmental	Fatty Acid Synthesis,Prokaryotic Galactolipid, Sulfolipid, & Phospholipid Synthesis 1,Eukaryotic Galactolipid & Sulfolipid Synthesis,Lipid Trafficking	AT1G19800	TGD1	trigalactosyldiacylglycerol 1
BnaC08g20040D	-	22816628:22818521	chrC08	9.33	44462.6	397	Golgi apparatus	WGD or segmental	Phospholipid Signaling	AT1G21920		Histone H3 K4-specific methyltransferase SET7/9 family protein
BnaC08g20070D	+	22832667:22836339	chrC08	8.64	81799.5	718	cytoplasmic	WGD or segmental	Phospholipid Signaling	AT1G21980	ATPIP5K1, ATPIPK1, PIP5K1	phosphatidylinositol-4-phosphate 5-kinase 1
BnaC08g20350D	-	23093930:23097176	chrC08	6.5	57491.4	518	ER	WGD or segmental	Eukaryotic Galactolipid & Sulfolipid Synthesis	AT3G48610	NPC6	non-specific phospholipase C6
BnaC08g20430D	+	23169287:23171513	chrC08	6.21	48156.7	432	cytoplasmic	WGD or segmental	Cutin Synthesis & Transport 1	AT3G48720		HXXXD-type acyl-transferase family protein
BnaC08g20710D	+	23374588:23377037	chrC08	5.62	51469.1	447	ER	WGD or segmental	Oxylipin Metabolism 1,Oxylipin Metabolism 2	AT3G49050		alpha/beta-Hydrolases superfamily protein
BnaC08g20870D	-	23459597:23462962	chrC08	9.5	62020.5	547	cytoplasmic	WGD or segmental	Fatty Acid Elongation & Wax Biosynthesis	AT3G49210		O-acyltransferase (WSD1-like) family protein
BnaC08g22920D	-	25397465:25398313	chrC08	11	12526.8	118	extracellular	WGD or segmental	Fatty Acid Elongation & Wax Biosynthesis	AT3G51600	LTP5	lipid transfer protein 5
BnaC08g23150D	-	25516750:25519826	chrC08	8.85	48071.5	439	peroxisomal	WGD or segmental	Triacylglycerol & Fatty Acid Degradation	AT3G51840	ACX4, ATSCX, ATG6	acyl-CoA oxidase 4
BnaC08g23460D	-	25690189:25690638	chrC08	8.17	16053.1	149	cytoplasmic	WGD or segmental	Fatty Acid Elongation & Wax Biosynthesis	AT3G52130		Bifunctional inhibitor/lipid-transfer protein/seed storage 2S albumin superfamily protein
BnaC08g23660D	+	25835597:25840886	chrC08	6.49	61767.1	548	cytoplasmic	WGD or segmental	Unknown	AT3G52430	PAD4, ATPAD4	alpha/beta-Hydrolases superfamily protein
BnaC08g24540D	-	26565643:26568001	chrC08	8.45	83820.7	756	cytoplasmic	WGD or segmental	Fatty Acid Elongation & Wax Biosynthesis	AT3G53510		ABC-2 type transporter family protein
BnaC08g25150D	+	26991479:26995288	chrC08	5.52	46332.4	413	chloroplast	WGD or segmental	Fatty Acid Synthesis,Triacylglycerol Biosynthesis	AT3G54320	WRI1, WRI, ASML1	Integrase-type DNA-binding superfamily protein
BnaC08g25800D	-	27386366:27388591	chrC08	8.08	53521.7	491	mitochondrial	WGD or segmental	Oxylipin Metabolism 1	AT3G54950	PLP7, PLA IIIA	patatin-like protein 6
BnaC08g25990D	-	27490750:27497538	chrC08	9.48	88553	789	cytoplasmic	Proximal	Fatty Acid Elongation & Wax Biosynthesis	AT3G55110		ABC-2 type transporter family protein
BnaC08g26060D	+	27545067:27547670	chrC08	6.6	34592.9	304	cytoplasmic	WGD or segmental	Triacylglycerol & Fatty Acid Degradation	AT3G55180		alpha/beta-Hydrolases superfamily protein
BnaC08g26140D	-	27617596:27619695	chrC08	9.52	35784.6	310	nuclear	WGD or segmental	Fatty Acid Elongation & Wax Biosynthesis, Suberin Synthesis & Transport 1	AT3G55360	CER10, ECR, ATTSC13, TSC13	3-oxo-5-alpha-steroid 4-dehydrogenase family protein
BnaC08g26860D	+	28086939:28089598	chrC08	5.35	66280	582	mitochondrial	WGD or segmental	Phospholipid Signaling	AT3G55940		Phosphoinositide-specific phospholipase C family protein
BnaC08g26960D	-	28149071:28154315	chrC08	6.48	97211.4	867	chloroplast	Dispersed	Prokaryotic Galactolipid, Sulfolipid, & Phospholipid Synthesis 2	AT3G56040	UGP3	UDP-glucose pyrophosphorylase 3
BnaC08g26980D	-	28169291:28179184	chrC08	6.46	59587	549	extracellular	WGD or segmental	Suberin Synthesis & Transport 1	AT3G56060		Glucose-methanol-choline (GMC) oxidoreductase family protein
BnaC08g27500D	+	28453291:28455763	chrC08	4.83	62240.2	562	plasma membrane	WGD or segmental	Phospholipid Signaling	AT3G56600		Protein kinase superfamily protein
BnaC08g27570D	-	28491579:28493818	chrC08	9.05	62110.5	552	chloroplast	WGD or segmental	Fatty Acid Elongation & Wax Biosynthesis	AT3G56700	FAR6	fatty acid reductase 6
BnaC08g28660D	+	29213657:29216983	chrC08	9.38	43730.2	390	ER	WGD or segmental	Eukaryotic Phospholipid Synthesis & Editing"	AT3G57650	LPAT2	lysophosphatidyl acyltransferase 2
BnaC08g29950D	-	30029336:30035782	chrC08	6.52	179259	1629	plasma membrane	WGD or segmental	Phospholipid Signaling	AT3G59770	SAC9	sacI homology domain-containing protein / WW domain-containing protein
BnaC08g30710D	+	30363053:30365442	chrC08	6.46	48533.2	440	nuclear	WGD or segmental	Fatty Acid Elongation & Wax Biosynthesis	AT3G60500	CER7	3'-5'-exoribonuclease family protein
BnaC08g30790D	+	30415686:30417899	chrC08	9.48	42671	396	chloroplast	WGD or segmental	Prokaryotic Galactolipid, Sulfolipid, & Phospholipid Synthesis 1, Mitochondrial Phospholipid Synthesis, Mitochondrial Lipopolysaccharide Synthesis	AT3G60620	CDS5	cytidinediphosphate diacylglycerol synthase 5
BnaC08g31440D	+	30834585:30836115	chrC08	8.83	51951.9	450	cytoplasmic	WGD or segmental	Sphingolipid Biosynthesis 1	AT3G61580		Fatty acid/sphingolipid desaturase
BnaC08g32310D	-	31306515:31308619	chrC08	8.62	70628	628	nuclear	WGD or segmental	Oxylipin Metabolism 1,Oxylipin Metabolism 2	AT3G62590		alpha/beta-Hydrolases superfamily protein
BnaC08g32750D	+	31534152:31535668	chrC08	8.04	41207.8	385	cytoplasmic	WGD or segmental	Oxylipin Metabolism 1	AT3G63200	PLP9, PLA IIIB	PATATIN-like protein 9
BnaC08g32950D	+	31662580:31671855	chrC08	9.43	141404	1270	nuclear	WGD or segmental	Phospholipid Signaling	AT2G26420	PIP5K3	1-phosphatidylinositol-4-phosphate 5-kinase 3
BnaC08g33100D	+	31728915:31731221	chrC08	9.19	61611.7	547	ER	WGD or segmental	Fatty Acid Elongation & Wax Biosynthesis	AT2G26250	FDH, KCS10	3-ketoacyl-CoA synthase 10
BnaC08g33530D	-	31973313:31981868	chrC08	5.61	158170	1376	cytoplasmic	Dispersed	Triacylglycerol Biosynthesis	AT2G25170	PKL, GYM, CHD3, CHR6, SSL2	chromatin remodeling factor CHD3 (PICKLE)
BnaC08g34530D	-	32647397:32648947	chrC08	8.55	59066.8	516	ER	WGD or segmental	Fatty Acid Elongation & Wax Biosynthesis	AT2G23180	CYP96A1	cytochrome P450, family 96, subfamily A, polypeptide 1
BnaC08g35240D	+	33193957:33196440	chrC08	5.38	56294.4	510	cytoplasmic	WGD or segmental	Eukaryotic Phospholipid Synthesis & Editing	AT2G22240	ATMIPS2, MIPS2, ATIPS2	myo-inositol-1-phosphate synthase 2
BnaC08g35480D	-	33307237:33308769	chrC08	8.97	58564.3	510	ER	Proximal	Fatty Acid Elongation & Wax Biosynthesis	AT2G21910	CYP96A5	cytochrome P450, family 96, subfamily A, polypeptide 5
BnaC08g36120D	+	33571926:33575617	chrC08	6.58	55337.9	491	cytoplasmic	WGD or segmental	Phospholipid Signaling	AT2G20900	DGK5, ATDGK5	diacylglycerol kinase 5
BnaC08g36170D	-	33587528:33589253	chrC08	8.67	41298.2	374	mitochondrial	WGD or segmental	Mitochondrial Fatty Acid & Lipoic Acid Synthesis	AT2G20860	LIP1	lipoic acid synthase 1
BnaC08g36500D	-	33750556:33753773	chrC08	8.98	58689.1	520	plasma membrane	WGD or segmental	Sphingolipid Biosynthesis 2	AT2G19880		Nucleotide-diphospho-sugar transferases superfamily protein
BnaC08g36720D	-	33833536:33835618	chrC08	9.21	57173.3	510	Golgi apparatus	WGD or segmental	Fatty Acid Elongation & Wax Biosynthesis, Suberin Synthesis & Transport 1	AT1G19440	KCS4	3-ketoacyl-CoA synthase 4
BnaC08g37340D	-	34189336:34190189	chrC08	7.5	17861.5	179	extracellular	WGD or segmental	Fatty Acid Elongation & Wax Biosynthesis	AT1G18280		Bifunctional inhibitor/lipid-transfer protein/seed storage 2S albumin superfamily protein
BnaC08g37440D	-	34238353:34239855	chrC08	5.53	41494.9	371	cytoplasmic	WGD or segmental	Oxylipin Metabolism 1	AT1G76690	OPR2, ATOPR2	12-oxophytodienoate reductase 2
BnaC08g37730D	-	34342811:34347866	chrC08	6.97	138015	1218	mitochondrial	WGD or segmental	Unknown	AT1G17500		ATPase E1-E2 type family protein / haloacid dehalogenase-like hydrolase family protein
BnaC08g37760D	-	34361164:34365108	chrC08	7.39	103687	919	chloroplast	WGD or segmental	Oxylipin Metabolism 1,Oxylipin Metabolism 2	AT1G17420	LOX3	lipoxygenase 3
BnaC08g37810D	-	34388585:34392743	chrC08	6.03	88463.8	779	cytoplasmic	WGD or segmental	Phospholipid Signaling	AT1G17340		Phosphoinositide phosphatase family protein
BnaC08g39060D	-	34977648:34979784	chrC08	6.13	35607.1	315	peroxisomal	WGD or segmental	Phospholipid Signaling"	AT1G15080	ATPAP2, ATLPP2, LPP2	lipid phosphate phosphatase 2
BnaC08g39840D	-	35332711:35334288	chrC08	7.12	57893.9	525	ER	WGD or segmental	Suberin Synthesis & Transport 1	AT1G14190		Glucose-methanol-choline (GMC) oxidoreductase family protein
BnaC08g40260D	+	35571175:35573487	chrC08	6.19	36356.3	308	cytoplasmic	WGD or segmental	Sphingolipid Biosynthesis 1	AT1G13580	LAG13	LAG1 longevity assurance homolog 3
BnaC08g40270D	+	35573879:35577335	chrC08	7.18	43910.7	392	cytoplasmic	WGD or segmental	Eukaryotic Phospholipid Synthesis & Editing	AT1G13560	AAPT1, ATAAPT1	aminoalcoholphosphotransferase 1
BnaC08g40500D	+	35698663:35703186	chrC08	6.26	136703	1206	mitochondrial	WGD or segmental	Unknown	AT1G13210	ACA.l	autoinhibited Ca2+/ATPase II
BnaC08g42870D	-	36870934:36874004	chrC08	5.08	44882.4	422	cytoplasmic	WGD or segmental	Phospholipid Signaling	AT1G08980	ATAMI1, AMI1, ATTOC64-I, TOC64-I	amidase 1
BnaC08g43130D	+	36997707:37000332	chrC08	7.66	46054.2	415	chloroplast	WGD or segmental	Fatty Acid Synthesis, Fatty Acid Elongation, Desaturation & Export From Plastid, Prokaryotic Galactolipid, Sulfolipid, & Phospholipid Synthesis 1	AT1G08510	FATB	fatty acyl-ACP thioesterases B
BnaC08g43660D	-	37248849:37253377	chrC08	5.82	72544.6	641	plasma membrane	WGD or segmental	Eukaryotic Phospholipid Synthesis & Editing, Unknown	AT1G04010	PSAT1, ATPSAT1	phospholipid sterol acyl transferase 1
BnaC08g44600D	+	37734386:37737862	chrC08	9.21	35985.4	303	ER	WGD or segmental	Unknown	AT1G06080	ADS1	delta 9 desaturase 1
BnaC08g44610D	+	37738844:37742295	chrC08	9.43	35312.4	301	cytoplasmic	Tandem	Unknown	AT1G06090		Fatty acid desaturase family protein
BnaC08g44620D	+	37745405:37746953	chrC08	9.46	35290.6	300	ER	Tandem	Unknown	AT1G06090		Fatty acid desaturase family protein
BnaC08g46040D	+	38363890:38366411	chrC08	5.62	75215.1	679	chloroplast	WGD or segmental	Oxylipin Metabolism 1,Oxylipin Metabolism 2	AT1G02660		alpha/beta-Hydrolases superfamily protein
BnaC08g46110D	-	38467726:38469528	chrC08	7.16	46608.3	423	chloroplast	WGD or segmental	Fatty Acid Synthesis	AT1G01090	PDH-E1 ALPHA	pyruvate dehydrogenase E1 alpha
BnaC08g46660D	-	895940:897190	chrC08_random	9.04	38575.5	358	chloroplast	Singleton	Triacylglycerol Biosynthesis	AT1G48300		unknown protein; FUNCTIONS IN: molecular_function unknown; INVOLVED IN: biological_process unknown;LOCATED IN: endomembrane system; EXPRESSED IN: 24 plant structures; EXPRESSED DURING: 15 growth stages; Has 96 Blast hits to 87 proteins in 37 species: Archae - 0; Bacteria -2; Metazoa - 12; Fungi - 2; Plants - 65; Viruses - 0; Other Eukaryotes - 15 (source: NCBI BLink).
BnaC08g48320D	-	3281798:3285927	chrC08_random	6.39	103739	919	chloroplast	Dispersed	Oxylipin Metabolism 1,Oxylipin Metabolism 2	AT1G17420	LOX3	lipoxygenase 3
BnaC08g49780D	-	4340392:4342163	chrC08_random	5.56	23783.3	206	cytoplasmic	Dispersed	Triacylglycerol Biosynthesis	AT1G01050	AtPPa1, PPa1	pyrophosphorylase 1
BnaC08g49970D	-	4422133:4424565	chrC08_random	6.36	52880.2	465	ER	Dispersed	Triacylglycerol & Fatty Acid Degradation	AT1G10740		alpha/beta-Hydrolases superfamily protein
BnaC08g50040D	+	4458403:4459842	chrC08_random	9.22	20494.1	180	cytoplasmic	Dispersed	Fatty Acid Elongation & Wax Biosynthesis	AT1G09330		unknown protein; FUNCTIONS IN: molecular_function unknown; INVOLVED IN: biological_process unknown;LOCATED IN: integral to membrane; EXPRESSED IN: 24 plant structures; EXPRESSED DURING: 15 growth stages; CONTAINS InterPro DOMAIN/s: Protein of unknown function DUF846, eukaryotic(InterPro:IPR008564); Has 518 Blast hits to 518 proteins in 206 species: Archae - 0; Bacteria - 0; Metazoa - 193; Fungi- …
BnaC09g01940D	+	1058020:1059761	chrC09	7.59	37643.7	338	cytoplasmic	WGD or segmental	Fatty Acid Elongation & Wax Biosynthesis	AT3G28910	ATMYB30, MYB30	myb domain protein 30
BnaC09g02340D	-	1326740:1329360	chrC09	5.82	48152	428	cytoplasmic	WGD or segmental	Unknown	AT5G48370		Thioesterase/thiol ester dehydrase-isomerase superfamily protein
BnaC09g02690D	+	1556516:1563749	chrC09	8.53	79699.3	729	nuclear	WGD or segmental	Fatty Acid Elongation & Wax Biosynthesis	AT5G49460	ACLB-2	ATP citrate lyase subunit B 2
BnaC09g04040D	-	2269462:2273996	chrC09	9.28	21978.8	197	nuclear	WGD or segmental	Fatty Acid Elongation & Wax Biosynthesis, Cutin Synthesis & Transport 1, Suberin Synthesis & Transport 1	AT5G25390	SHN2	Integrase-type DNA-binding superfamily protein
BnaC09g04510D	-	2585929:2587418	chrC09	7.07	39929	355	mitochondrial	WGD or segmental	Oxylipin Metabolism 2"	AT5G24220		Lipase class 3-related protein
BnaC09g05370D	-	3158209:3158814	chrC09	5.83	22771.5	201	nuclear	Proximal	Fatty Acid Elongation & Wax Biosynthesis	AT5G61590		Integrase-type DNA-binding superfamily protein
BnaC09g05650D	-	3301357:3303198	chrC09	6.27	37371.9	335	nuclear	WGD or segmental	Fatty Acid Elongation & Wax Biosynthesis	AT5G62470	MYB96	myb domain protein 96
BnaC09g06780D	-	4179633:4183039	chrC09	8.9	76239.2	680	chloroplast	WGD or segmental	Triacylglycerol & Fatty Acid Degradation	AT5G65110	ACX2, ATACX2	acyl-CoA oxidase 2
BnaC09g07540D	+	4719024:4720932	chrC09	5.96	54874.6	470	ER	WGD or segmental	Triacylglycerol & Fatty Acid Degradation, Oxylipin Metabolism 1, Oxylipin Metabolism 2	AT5G67050		alpha/beta-Hydrolases superfamily protein
BnaC09g08430D	+	5361933:5364893	chrC09	8.61	43700.5	388	cytoplasmic	WGD or segmental	Prokaryotic Galactolipid, Sulfolipid, & Phospholipid Synthesis 2, Eukaryotic Galactolipid & Sulfolipid Synthesis	AT2G11810	MGDC, MGD3, ATMGD3	monogalactosyldiacylglycerol synthase type C
BnaC09g09750D	+	6407289:6408278	chrC09	8.12	12053.9	116	extracellular	WGD or segmental	Fatty Acid Elongation & Wax Biosynthesis	AT2G18370		Bifunctional inhibitor/lipid-transfer protein/seed storage 2S albumin superfamily protein
BnaC09g10050D	-	6671918:6672864	chrC09	9.48	30228.3	280	cytoplasmic	WGD or segmental	Fatty Acid Synthesis	AT3G55290		NAD(P)-binding Rossmann-fold superfamily protein
BnaC09g10200D	+	6803025:6810325	chrC09	9.25	63837.3	563	ER	WGD or segmental	Sphingolipid Biosynthesis 2	AT2G19880		Nucleotide-diphospho-sugar transferases superfamily protein
BnaC09g10500D	-	7097868:7100748	chrC09	5.89	54922.2	489	cytoplasmic	WGD or segmental	Phospholipid Signaling	AT2G20900	DGK5, ATDGK5	diacylglycerol kinase 5
BnaC09g11010D	+	7590363:7591924	chrC09	6.44	51463.2	462	cytoplasmic	WGD or segmental	Phospholipid Signaling	AT1G64460		Protein kinase superfamily protein
BnaC09g11200D	+	7852332:7856012	chrC09	6.64	74406.6	669	extracellular	WGD or segmental	Mitochondrial Lipopolysaccharide Synthesis	AT1G63430		Leucine-rich repeat protein kinase family protein
BnaC09g12160D	+	8622355:8624458	chrC09	5.89	57760.3	521	extracellular	Proximal	Phospholipid Signaling	AT2G46500	ATPI4K GAMMA 4, UBDK GAMMA 4, PI4K GAMMA 4	phosphoinositide 4-kinase gamma 4
BnaC09g13030D	-	9589800:9591065	chrC09	6.12	15486.9	150	extracellular	WGD or segmental	Fatty Acid Elongation & Wax Biosynthesis	AT1G62790		Bifunctional inhibitor/lipid-transfer protein/seed storage 2S albumin superfamily protein
BnaC09g13240D	-	9916238:9918308	chrC09	7.02	42616.3	404	chloroplast	WGD or segmental	Fatty Acid Synthesis	AT1G62640	KAS III	3-ketoacyl-acyl carrier protein synthase III
BnaC09g13540D	+	10145260:10148742	chrC09	9.22	48352	421	cytoplasmic	WGD or segmental	Eukaryotic Phospholipid Synthesis & Editing	AT1G62430	ATCDS1, CDS1	CDP-diacylglycerol synthase 1
BnaC09g14450D	+	11078581:11084314	chrC09	9.02	90457.1	794	nuclear	WGD or segmental	Phospholipid Signaling	AT1G60890		Phosphatidylinositol-4-phosphate 5-kinase family protein
BnaC09g14580D	-	11177243:11180108	chrC09	5.31	46693.8	423	cytoplasmic	WGD or segmental	Fatty Acid Elongation & Wax Biosynthesis	AT1G60810	ACLA-2	ATP-citrate lyase A-2
BnaC09g14690D	+	11273995:11278566	chrC09	6.24	93215.1	813	cytoplasmic	WGD or segmental	Phospholipid Signaling	AT1G60490	ATVPS34, VPS34, PI3K	vacuolar protein sorting 34
BnaC09g16320D	+	13395214:13396672	chrC09	4.69	14123.2	131	chloroplast	WGD or segmental	Fatty Acid Synthesis	AT1G54630	ACP3	acyl carrier protein 3
BnaC09g16340D	+	13406777:13410831	chrC09	7.24	77938.2	698	chloroplast	WGD or segmental	Fatty Acid Elongation & Wax Biosynthesis	AT1G54570		Esterase/lipase/thioesterase family protein
BnaC09g17210D	-	13992394:13996269	chrC09	4.62	90622	825	cytoplasmic	WGD or segmental	Prokaryotic Galactolipid, Sulfolipid, & Phospholipid Synthesis 1, Eukaryotic Galactolipid & Sulfolipid Synthesis, Triacylglycerol Biosynthesis, Eukaryotic Phospholipid Synthesis & Editing	AT5G42870	PAH2	phosphatidic acid phosphohydrolase 2
BnaC09g17280D	-	14056555:14060084	chrC09	6.39	47110.2	404	ER	WGD or segmental	Triacylglycerol & Fatty Acid Degradation, Oxylipin Metabolism 1, Oxylipin Metabolism 2	AT5G42930		alpha/beta-Hydrolases superfamily protein
BnaC09g17440D	+	14184196:14185333	chrC09	8.2	29852.3	276	peroxisomal	WGD or segmental	Triacylglycerol & Fatty Acid Degradation	AT5G43280	ATDCI1, DCI1	delta(3,5),delta(2,4)-dienoyl-CoA isomerase 1
BnaC09g19280D	-	16121371:16123887	chrC09	8.02	49858.6	470	chloroplast	WGD or segmental	Fatty Acid Synthesis	AT5G46290	KASI, KAS1	3-ketoacyl-acyl carrier protein synthase I
BnaC09g20380D	-	17385921:17388555	chrC09	8.34	37975.5	333	cytoplasmic	WGD or segmental	Unknown	AT5G47730		Sec14p-like phosphatidylinositol transfer family protein
BnaC09g20440D	-	17421172:17423263	chrC09	8.64	36605.2	323	Golgi apparatus	WGD or segmental	Prokaryotic Galactolipid, Sulfolipid, & Phospholipid Synthesis 1,Eukaryotic Galactolipid & Sulfolipid Synthesis,Mitochondrial Lipopolysaccharide Synthesis,Phospholipid Signaling	AT2G01180	ATPAP1, PAP1, LPP1, ATLPP1	phosphatidic acid phosphatase 1
BnaC09g21610D	+	18807332:18809352	chrC09	8.97	48945.1	472	chloroplast	WGD or segmental	Fatty Acid Synthesis	AT3G25860	LTA2, PLE2	2-oxoacid dehydrogenases acyltransferase family protein
BnaC09g21840D	-	19062765:19065097	chrC09	8.89	31354.9	297	mitochondrial	WGD or segmental	Mitochondrial Phospholipid Synthesis,Mitochondrial Lipopolysaccharide Synthesis	AT4G21220		Trimeric LpxA-like enzymes superfamily protein
BnaC09g22540D	+	19833817:19835922	chrC09	9.9	37497.8	339	chloroplast	WGD or segmental	Mitochondrial Phospholipid Synthesis,Mitochondrial Lipopolysaccharide Synthesis	AT4G04870	CLS	cardiolipin synthase
BnaC09g24870D	-	23189258:23192055	chrC09	5.5	59832.8	521	nuclear	WGD or segmental	Triacylglycerol Biosynthesis	AT4G09820	TT8, BHLH42	basic helix-loop-helix (bHLH) DNA-binding superfamily protein
BnaC09g25460D	+	24976534:24977586	chrC09	9.28	40115.3	350	plasma membrane	WGD or segmental	Fatty Acid Elongation & Wax Biosynthesis	AT5G55320		MBOAT (membrane bound O-acyl transferase) family protein
BnaC09g25860D	+	25659082:25663267	chrC09	5.24	40984.1	351	cytoplasmic	WGD or segmental	Eukaryotic Phospholipid Synthesis & Editing"	AT4G09760		Protein kinase superfamily protein
BnaC09g26010D	-	25815257:25817227	chrC09	6.3	43868.3	393	plasma membrane	WGD or segmental	Oxylipin Metabolism 2"	AT4G10950		SGNH hydrolase-type esterase superfamily protein
BnaC09g26090D	+	25876013:25880576	chrC09	5.98	81506.5	733	cytoplasmic	WGD or segmental	Eukaryotic Phospholipid Synthesis & Editing	AT4G11030		AMP-dependent synthetase and ligase family protein
BnaC09g27030D	-	28495077:28496594	chrC09	9.05	33262.9	299	Golgi apparatus	WGD or segmental	Triacylglycerol Biosynthesis	AT5G50690	AtHSD7, HSD7	hydroxysteroid dehydrogenase 7
BnaC09g27370D	+	29151518:29153074	chrC09	9.99	15711.2	149	cytoplasmic	WGD or segmental	Triacylglycerol Biosynthesis	AT5G51210	OLEO3	oleosin3
BnaC09g27620D	+	29442588:29444057	chrC09	6.43	55581	489	cytoplasmic	Tandem	Fatty Acid Synthesis	ATCG00500	ACCD	acetyl-CoA carboxylase carboxyl transferase subunit beta
BnaC09g27690D	-	29452636:29454105	chrC09	6.43	55581	489	cytoplasmic	Tandem	Fatty Acid Synthesis	ATCG00500	ACCD	acetyl-CoA carboxylase carboxyl transferase subunit beta
BnaC09g28270D	+	30630243:30630886	chrC09	5.05	9879.43	95	ER	WGD or segmental	Fatty Acid Elongation & Wax Biosynthesis	AT5G52160		Bifunctional inhibitor/lipid-transfer protein/seed storage 2S albumin superfamily protein
BnaC09g31660D	-	34659277:34660768	chrC09	5.9	28216.1	244	cytoplasmic	WGD or segmental	Triacylglycerol Biosynthesis	AT5G55240	ATPXG2	ARABIDOPSIS THALIANA PEROXYGENASE 2
BnaC09g31900D	-	34863112:34864131	chrC09	9.35	39408	339	ER	WGD or segmental	Fatty Acid Elongation & Wax Biosynthesis	AT5G55350		MBOAT (membrane bound O-acyl transferase) family protein
BnaC09g33980D	-	37220117:37222769	chrC09	6.57	63768.6	559	cytoplasmic	WGD or segmental	Phospholipid Signaling	AT5G58670	ATPLC1, ATPLC, PLC1	phospholipase C1
BnaC09g34000D	-	37229571:37232571	chrC09	6.41	67317.7	589	nuclear	Tandem	Phospholipid Signaling	AT5G58690	ATPLC5, PLC5	phosphatidylinositol-speciwc phospholipase C5
BnaC09g34010D	-	37233353:37236049	chrC09	8.36	67221.7	590	cytoplasmic	Tandem	Phospholipid Signaling	AT5G58700	ATPLC4, PLC4	phosphatidylinositol-speciwc phospholipase C4
BnaC09g36490D	-	39805484:39809261	chrC09	8.08	55938.3	493	cytoplasmic	WGD or segmental	Fatty Acid Elongation & Wax Biosynthesis, Suberin Synthesis & Transport 1	AT5G22500	FAR1	fatty acid reductase 1
BnaC09g37030D	+	40396613:40403247	chrC09	6.36	95469.4	843	ER	WGD or segmental	Phospholipid Signaling	AT5G20840		Phosphoinositide phosphatase family protein
BnaC09g38400D	-	41280397:41281507	chrC09	6.13	37335.7	335	cytoplasmic	WGD or segmental	Triacylglycerol & Fatty Acid Degradation, Phospholipid Signaling	AT5G19290		alpha/beta-Hydrolases superfamily protein
BnaC09g39180D	-	41834848:41841720	chrC09	5.47	85848.2	758	plasma membrane	WGD or segmental	Triacylglycerol & Fatty Acid Degradation	AT5G18640		alpha/beta-Hydrolases superfamily protein
BnaC09g40180D	+	42665384:42669644	chrC09	8.83	89569.2	795	Golgi apparatus	WGD or segmental	Phospholipid Signaling	AT5G17780		alpha/beta-Hydrolases superfamily protein
BnaC09g41020D	+	43205082:43206940	chrC09	6.22	41283.8	373	cytoplasmic	WGD or segmental	Oxylipin Metabolism 1	AT1G76680	OPR1, ATOPR1	12-oxophytodienoate reductase 1
BnaC09g41580D	-	43498573:43501574	chrC09	6.54	45389.6	397	chloroplast	WGD or segmental	Fatty Acid Synthesis, Fatty Acid Elongation, Desaturation & Export From Plastid, Prokaryotic Galactolipid, Sulfolipid, & Phospholipid Synthesis 1	AT3G02630		Plant stearoyl-acyl-carrier-protein desaturase family protein
BnaC09g41590D	-	43504111:43507232	chrC09	5.98	45811.8	403	chloroplast	Tandem	Fatty Acid Synthesis, Fatty Acid Elongation, Desaturation & Export From Plastid, Prokaryotic Galactolipid, Sulfolipid, & Phospholipid Synthesis 1	AT5G16230		Plant stearoyl-acyl-carrier-protein desaturase family protein
BnaC09g42420D	-	43982680:43984535	chrC09	6.91	26790.8	252	chloroplast	WGD or segmental	Fatty Acid Synthesis	AT5G15530	BCCP2, CAC1-B	biotin carboxyl carrier protein 2
BnaC09g42570D	-	44057318:44058883	chrC09	7.27	36457.8	321	cytoplasmic	WGD or segmental	Cutin Synthesis & Transport 1	AT5G15310	ATMYB16, ATMIXTA, MYB16	myb domain protein 16
BnaC09g42620D	-	44088343:44092640	chrC09	8.15	62751.5	542	extracellular	WGD or segmental	Triacylglycerol & Fatty Acid Degradation	AT5G14930	SAG101	senescence-associated gene 101
BnaC09g43460D	-	44752926:44757135	chrC09	5.93	65952.2	597	cytoplasmic	WGD or segmental	Triacylglycerol Biosynthesis	AT5G13640	ATPDAT, PDAT, PDAT1	phospholipid:diacylglycerol acyltransferase
BnaC09g43510D	-	44783028:44785881	chrC09	9.5	83458.7	752	cytoplasmic	WGD or segmental	Fatty Acid Elongation & Wax Biosynthesis, Suberin Synthesis & Transport 3	AT5G13580		ABC-2 type transporter family protein
BnaC09g44950D	-	45516955:45518872	chrC09	8.92	43344	390	ER	WGD or segmental	Triacylglycerol & Fatty Acid Degradation	AT5G11650		alpha/beta-Hydrolases superfamily protein
BnaC09g46070D	+	46099385:46101370	chrC09	9.36	26990.7	236	ER	WGD or segmental	Fatty Acid Elongation & Wax Biosynthesis, Suberin Synthesis & Transport 1	AT5G10480	PAS2, PEP	Protein-tyrosine phosphatase-like, PTPLA
BnaC09g47930D	-	47002663:47003720	chrC09	10.39	16666.6	171	ER	WGD or segmental	Triacylglycerol Biosynthesis	AT5G07520	GRP18, ATGRP18, ATGRP-8	glycine-rich protein 18
BnaC09g47940D	+	47008598:47010551	chrC09	5.64	42467.3	373	Golgi apparatus	WGD or segmental	Unknown	AT5G08030		PLC-like phosphodiesterases superfamily protein
BnaC09g48400D	+	47230727:47231701	chrC09	4.86	10292.2	96	ER	WGD or segmental	Fatty Acid Elongation & Wax Biosynthesis	AT5G07230		Bifunctional inhibitor/lipid-transfer protein/seed storage 2S albumin superfamily protein
BnaC09g48560D	-	47304098:47307204	chrC09	8.16	71765.4	649	ER	WGD or segmental	Phospholipid Signaling	AT5G07360		Amidase family protein
BnaC09g49020D	+	47602084:47607819	chrC09	9.36	83498.9	755	chloroplast	WGD or segmental	Fatty Acid Elongation & Wax Biosynthesis	AT5G06530		ABC-2 type transporter family protein
BnaC09g49330D	-	47773697:47777658	chrC09	8.34	62324.5	557	plasma membrane	WGD or segmental	Suberin Synthesis & Transport 1	AT5G06090	ATGPAT7, GPAT7	glycerol-3-phosphate acyltransferase 7
BnaC09g49450D	-	47826975:47827531	chrC09	9.45	13172.7	123	ER	WGD or segmental	Fatty Acid Elongation & Wax Biosynthesis	AT5G05960		Bifunctional inhibitor/lipid-transfer protein/seed storage 2S albumin superfamily protein
BnaC09g50320D	-	48210446:48214611	chrC09	5.87	130528	1158	cytoplasmic	WGD or segmental	Lipid Trafficking	AT5G04930	ALA1	aminophospholipid ATPase 1
BnaC09g50350D	+	48220006:48222064	chrC09	9.17	58568.1	518	ER	WGD or segmental	Fatty Acid Elongation & Wax Biosynthesis	AT2G26640	KCS11	3-ketoacyl-CoA synthase 11
BnaC09g50630D	-	48410895:48412286	chrC09	8.64	52294.5	463	ER	Tandem	Fatty Acid Elongation & Wax Biosynthesis	AT5G04530	KCS19	3-ketoacyl-CoA synthase 19
BnaC09g51050D	-	155109:157967	chrC09_random	6.1	52977	479	cytoplasmic	Dispersed	Phospholipid Signaling	AT2G18730	ATDGK3, DGK3	diacylglycerol kinase 3
BnaC09g52550D	-	1904309:1905302	chrC09_random	9.18	27815.4	253	chloroplast	Tandem	Oxylipin Metabolism 2"	AT3G25780	AOC3	allene oxide cyclase 3
BnaC09g52570D	-	1914341:1915255	chrC09_random	8.96	27910.8	253	chloroplast	Tandem	Oxylipin Metabolism 1,Oxylipin Metabolism 2	AT3G25770	AOC2	allene oxide cyclase 2
BnaC09g53330D	+	3306777:3312095	chrC09_random	8.47	71009.3	635	mitochondrial	Dispersed	Eukaryotic Phospholipid Synthesis & Editing	AT5G57190	PSD2	phosphatidylserine decarboxylase 2
BnaC09g53950D	-	3869199:3872013	chrC09_random	8.92	42508.5	371	plasma membrane	Dispersed	Eukaryotic Phospholipid Synthesis & Editing"	AT5G60620	GPAT9	glycerol-3-phosphate acyltransferase 9
BnaC09g54530D	+	4301549:4304554	chrC09_random	7.2	45438.2	408	extracellular	Dispersed	Triacylglycerol & Fatty Acid Degradation	AT5G14180	MPL1	Myzus persicae-induced lipase 1
BnaCnng00070D	-	112383:114607	chrCnn_random	6.38	40626.9	362	chloroplast	WGD or segmental	Fatty Acid Synthesis, Fatty Acid Elongation, Desaturation & Export From Plastid, Prokaryotic Galactolipid, Sulfolipid, & Phospholipid Synthesis 1	AT3G25110	AtFaTA, FaTA	fatA acyl-ACP thioesterase
BnaCnng00710D	-	901376:903549	chrCnn_random	9.22	50825.6	454	mitochondrial	WGD or segmental	Mitochondrial Phospholipid Synthesis,Mitochondrial Lipopolysaccharide Synthesis	AT2G04560		transferases, transferring glycosyl groups
BnaCnng01230D	+	1376488:1378349	chrCnn_random	9.09	51354.3	456	ER	WGD or segmental	Cutin Synthesis & Transport 1	AT4G01950	ATGPAT3, GPAT3	glycerol-3-phosphate acyltransferase 3
BnaCnng01560D	-	1670544:1672792	chrCnn_random	5.73	24584.2	214	cytoplasmic	WGD or segmental	Triacylglycerol Biosynthesis	AT1G01050	AtPPa1, PPa1	pyrophosphorylase 1
BnaCnng02250D	+	2043881:2046528	chrCnn_random	8.73	54118.8	476	mitochondrial	WGD or segmental	Prokaryotic Galactolipid, Sulfolipid, & Phospholipid Synthesis 2, Eukaryotic Galactolipid & Sulfolipid Synthesis	AT4G00550	DGD2	digalactosyl diacylglycerol deficient 2
BnaCnng02380D	-	2137458:2139741	chrCnn_random	8.48	62718.4	559	ER	WGD or segmental	Cutin Synthesis & Transport 1	AT4G00360	CYP86A2, ATT1	cytochrome P450, family 86, subfamily A, polypeptide 2
BnaCnng02580D	-	2218414:2221377	chrCnn_random	9.53	50776.1	455	cytoplasmic	Dispersed	Mitochondrial Phospholipid Synthesis,Mitochondrial Lipopolysaccharide Synthesis	AT5G03770	KDTA	KDO transferase A
BnaCnng03060D	-	2510236:2511836	chrCnn_random	8.61	25741.9	226	ER	WGD or segmental	Phospholipid Signaling"	AT5G03080		Phosphatidic acid phosphatase (PAP2) family protein
BnaCnng04010D	-	3101021:3103208	chrCnn_random	7.72	39238.3	346	cytoplasmic	WGD or segmental	Triacylglycerol Biosynthesis	AT3G44460	DPBF2, AtbZIP67	Basic-leucine zipper (bZIP) transcription factor family protein
BnaCnng04790D	-	4289706:4291942	chrCnn_random	6.47	39502.2	362	mitochondrial	WGD or segmental	Mitochondrial Phospholipid Synthesis	AT1G25145		UDP-3-O-acyl N-acetylglycosamine deacetylase family protein
BnaCnng05050D	-	4631244:4632722	chrCnn_random	5.15	32754.5	298	extracellular	WGD or segmental	Unknown	AT4G17483		alpha/beta-Hydrolases superfamily protein
BnaCnng05510D	+	5117225:5118798	chrCnn_random	6.04	41552.8	367	cytoplasmic	Singleton	Unknown	AT3G02040	SRG3	senescence-related gene 3
BnaCnng06780D	-	5831313:5833469	chrCnn_random	9.22	20492.1	180	cytoplasmic	WGD or segmental	Fatty Acid Elongation & Wax Biosynthesis	AT1G09330		unknown protein; FUNCTIONS IN: molecular_function unknown; INVOLVED IN: biological_process unknown;LOCATED IN: integral to membrane; EXPRESSED IN: 24 plant structures; EXPRESSED DURING: 15 growth stages; CONTAINS InterPro DOMAIN/s: Protein of unknown function DUF846, eukaryotic(InterPro:IPR008564); Has 518 Blast hits to 518 proteins in 206 species: Archae - 0; Bacteria - 0; Metazoa - 193; Fungi- …
BnaCnng07280D	-	6541926:6545137	chrCnn_random	9.42	43662.2	391	ER	WGD or segmental	Eukaryotic Phospholipid Synthesis & Editing"	AT3G57650	LPAT2	lysophosphatidyl acyltransferase 2
BnaCnng07580D	+	6939030:6942085	chrCnn_random	6.6	87966.5	785	ER	WGD or segmental	Triacylglycerol & Fatty Acid Degradation, Oxylipin Metabolism 1	AT3G57140	SDP1-LIKE	sugar-dependent 1-like
BnaCnng08180D	-	7520015:7522517	chrCnn_random	9.34	54071.3	472	ER	Proximal	Triacylglycerol Biosynthesis, Eukaryotic Phospholipid Synthesis & Editing	AT1G75020	LPAT4	lysophosphatidyl acyltransferase 4
BnaCnng08760D	+	8148072:8150181	chrCnn_random	7.56	60868.4	537	ER	WGD or segmental	Cutin Synthesis & Transport 1	AT1G01600	CYP86A4	cytochrome P450, family 86, subfamily A, polypeptide 4
BnaCnng08770D	-	8150522:8153228	chrCnn_random	9.2	56369.1	505	ER	WGD or segmental	Suberin Synthesis & Transport 1	AT1G01610	ATGPAT4, GPAT4	glycerol-3-phosphate acyltransferase 4
BnaCnng09200D	+	8343374:8348498	chrCnn_random	6.32	95554.9	829	cytoplasmic	WGD or segmental	Fatty Acid Elongation & Wax Biosynthesis	AT1G02205	CER1	Fatty acid hydroxylase superfamily
BnaCnng09220D	-	8363620:8368653	chrCnn_random	9.32	85294.1	788	cytoplasmic	WGD or segmental	Fatty Acid Elongation & Wax Biosynthesis, Suberin Synthesis & Transport 3	AT2G48130		Bifunctional inhibitor/lipid-transfer protein/seed storage 2S albumin superfamily protein
BnaCnng09790D	+	8938055:8940065	chrCnn_random	7.12	42670.3	382	cytoplasmic	WGD or segmental	Triacylglycerol & Fatty Acid Degradation	AT1G77420		alpha/beta-Hydrolases superfamily protein
BnaCnng09810D	+	8943698:8945648	chrCnn_random	8	42867.5	383	cytoplasmic	Tandem	Triacylglycerol & Fatty Acid Degradation	AT1G77420		alpha/beta-Hydrolases superfamily protein
BnaCnng10420D	-	9423365:9427048	chrCnn_random	6.63	90584.1	809	ER	WGD or segmental	Triacylglycerol & Fatty Acid Degradation	AT5G04040	SDP1	Patatin-like phospholipase family protein
BnaCnng11340D	+	10688327:10690115	chrCnn_random	9.58	45158.5	402	Golgi apparatus	WGD or segmental	Phospholipid Signaling	AT1G77660		Histone H3 K4-specific methyltransferase SET7/9 family protein
BnaCnng13490D	+	12248443:12252306	chrCnn_random	6.38	85890	784	cytoplasmic	WGD or segmental	Fatty Acid Elongation & Wax Biosynthesis	AT3G61150	HDG1, HD-GL2-1	homeodomain GLABROUS 1
BnaCnng13910D	-	12574994:12577641	chrCnn_random	8.81	27612.3	240	cytoplasmic	WGD or segmental	Sphingolipid Biosynthesis 1	AT2G34770	FAH1, ATFAH1	fatty acid hydroxylase 1
BnaCnng14440D	+	13328905:13329694	chrCnn_random	9.74	12579	108	ER	Dispersed	Prokaryotic Galactolipid, Sulfolipid, & Phospholipid Synthesis 2	AT1G08640	CJD1	Chloroplast J-like domain 1
BnaCnng14990D	+	13973753:13979205	chrCnn_random	5.15	94638.1	846	chloroplast	WGD or segmental	Oxylipin Metabolism 2"	AT4G13550		triglyceride lipases;triglyceride lipases
BnaCnng15320D	-	14268451:14271281	chrCnn_random	8.8	71760.5	641	cytoplasmic	WGD or segmental	Fatty Acid Elongation & Wax Biosynthesis	AT1G31770	ABCG14	ATP-binding cassette 14
BnaCnng15340D	-	14328455:14329795	chrCnn_random	5.18	10176.6	92	cytoplasmic	WGD or segmental	Eukaryotic Phospholipid Synthesis & Editing	AT1G31812	ACBP6, ACBP	acyl-CoA-binding protein 6
BnaCnng17080D	+	16052352:16053713	chrCnn_random	8.67	50717.7	453	ER	WGD or segmental	Fatty Acid Elongation & Wax Biosynthesis	AT1G71160	KCS7	3-ketoacyl-CoA synthase 7
BnaCnng18570D	-	17150586:17152768	chrCnn_random	5.22	60246.4	536	cytoplasmic	WGD or segmental	Eukaryotic Galactolipid & Sulfolipid Synthesis	AT3G03530	NPC4	non-specific phospholipase C4
BnaCnng19080D	-	17823812:17826490	chrCnn_random	6.76	76435.8	697	nuclear	Singleton	Prokaryotic Galactolipid, Sulfolipid, & Phospholipid Synthesis 2	AT4G02510	TOC159, TOC86, PPI2, TOC160, ATTOC159	translocon at the outer envelope membrane of chloroplasts 159
BnaCnng19590D	-	18358943:18364749	chrCnn_random	9.09	71941.2	630	extracellular	WGD or segmental	Fatty Acid Elongation & Wax Biosynthesis	AT5G57800	FLP1, YRE, CER3, WAX2	Fatty acid hydroxylase superfamily
BnaCnng20480D	+	19243228:19245726	chrCnn_random	5.44	74686.6	675	chloroplast	WGD or segmental	Oxylipin Metabolism 1,Oxylipin Metabolism 2	AT1G02660		alpha/beta-Hydrolases superfamily protein
BnaCnng21050D	+	19712293:19714915	chrCnn_random	9.23	74508.4	666	cytoplasmic	WGD or segmental	Fatty Acid Elongation & Wax Biosynthesis	AT3G25620		ABC-2 type transporter family protein
BnaCnng21420D	+	20026612:20031349	chrCnn_random	8.9	117536	1054	plasma membrane	Tandem	Fatty Acid Elongation & Wax Biosynthesis	AT1G53390		P-loop containing nucleoside triphosphate hydrolases superfamily protein
BnaCnng23890D	+	22342211:22346581	chrCnn_random	7.13	111293	992	cytoplasmic	WGD or segmental	Phospholipid Signaling	AT4G00240	PLDBETA2	phospholipase D beta 2
BnaCnng25540D	-	23978129:23980676	chrCnn_random	8.06	37312.8	327	cytoplasmic	WGD or segmental	Unknown	AT1G55840		Sec14p-like phosphatidylinositol transfer family protein
BnaCnng27080D	+	25518319:25520214	chrCnn_random	8.55	22364.8	197	cytoplasmic	WGD or segmental	Prokaryotic Galactolipid, Sulfolipid, & Phospholipid Synthesis 2	AT1G08640	CJD1	Chloroplast J-like domain 1
BnaCnng28420D	+	26933802:26938640	chrCnn_random	7.34	139410	1235	mitochondrial	WGD or segmental	Unknown	AT3G13900		ATPase E1-E2 type family protein / haloacid dehalogenase-like hydrolase family protein
BnaCnng29120D	-	27577633:27579017	chrCnn_random	6.95	36739.9	327	nuclear	WGD or segmental	Cutin Synthesis & Transport 1	AT3G01140	MYB106, NOK, AtMYB106	myb domain protein 106
BnaCnng30060D	+	28521238:28523217	chrCnn_random	5.04	39667.2	366	mitochondrial	WGD or segmental	Oxylipin Metabolism 1	AT1G33270		Acyl transferase/acyl hydrolase/lysophospholipase superfamily protein
BnaCnng30700D	-	29177820:29179495	chrCnn_random	9.44	36436.9	307	ER	WGD or segmental	Unknown,Eukaryotic Galactolipid & Sulfolipid Synthesis	AT2G31360	ADS2, DS2	16:0delta9 desaturase 2
BnaCnng31290D	-	29646618:29648169	chrCnn_random	7.05	33719.7	297	mitochondrial	WGD or segmental	Fatty Acid Synthesis	AT3G11470		4'-phosphopantetheinyl transferase superfamily
BnaCnng31560D	-	29997128:29999408	chrCnn_random	9.28	52579.8	465	ER	WGD or segmental	Triacylglycerol Biosynthesis, Eukaryotic Phospholipid Synthesis & Editing	AT1G12640		MBOAT (membrane bound O-acyl transferase) family protein
BnaCnng33370D	+	31685617:31688233	chrCnn_random	8.1	61949.3	570	ER	WGD or segmental	Suberin Synthesis & Transport 1	AT1G12570		Glucose-methanol-choline (GMC) oxidoreductase family protein
BnaCnng35000D	+	33156909:33160900	chrCnn_random	8.12	74297.1	664	peroxisomal	WGD or segmental	Triacylglycerol & Fatty Acid Degradation	AT4G16760	ACX1, ATACX1	acyl-CoA oxidase 1
BnaCnng35860D	-	34399071:34400142	chrCnn_random	6.07	16506	150	ER	WGD or segmental	Phospholipid Signaling	AT2G06925	ATSPLA2-ALPHA, PLA2-ALPHA	Phospholipase A2 family protein
BnaCnng35920D	-	34432306:34435344	chrCnn_random	6.14	50224.8	456	chloroplast	WGD or segmental	Prokaryotic Galactolipid, Sulfolipid, & Phospholipid Synthesis 1	AT1G32200	ATS1, ACT1	phospholipid/glycerol acyltransferase family protein
BnaCnng36210D	+	34684174:34687881	chrCnn_random	6.04	19998.1	194	ER	WGD or segmental	Fatty Acid Elongation & Wax Biosynthesis, Suberin Synthesis & Transport 3	AT1G27950	LTPG1	glycosylphosphatidylinositol-anchored lipid protein transfer 1
BnaCnng36370D	-	34856706:34857786	chrCnn_random	9.28	23185.5	230	extracellular	WGD or segmental	Triacylglycerol Biosynthesis	AT5G07540	GRP16, ATGRP16, ATGRP-6	glycine-rich protein 16
BnaCnng36380D	-	34859014:34860048	chrCnn_random	10.64	11061.2	108	extracellular	Tandem	Triacylglycerol Biosynthesis	AT5G07550	GRP19, ATGRP19	glycine-rich protein 19
BnaCnng37660D	+	36178331:36178658	chrCnn_random	5.23	10540.4	97	extracellular	WGD or segmental	Fatty Acid Elongation & Wax Biosynthesis	AT3G57310		Bifunctional inhibitor/lipid-transfer protein/seed storage 2S albumin superfamily protein
BnaCnng37670D	+	36184890:36185207	chrCnn_random	5.69	11364.5	105	extracellular	Tandem	Fatty Acid Elongation & Wax Biosynthesis	AT3G57310		Bifunctional inhibitor/lipid-transfer protein/seed storage 2S albumin superfamily protein
BnaCnng38960D	+	37629966:37632298	chrCnn_random	7.14	31910.7	293	ER	WGD or segmental	Phospholipid Signaling	AT1G52700		alpha/beta-Hydrolases superfamily protein
BnaCnng41490D	-	40314542:40316810	chrCnn_random	6.73	41980.6	366	chloroplast	WGD or segmental	Fatty Acid Synthesis, Fatty Acid Elongation, Desaturation & Export From Plastid, Prokaryotic Galactolipid, Sulfolipid, & Phospholipid Synthesis 1	AT4G13050		Acyl-ACP thioesterase
BnaCnng41640D	-	40503454:40505808	chrCnn_random	9.35	52944.3	467	ER	WGD or segmental	Triacylglycerol Biosynthesis, Eukaryotic Phospholipid Synthesis & Editing	AT1G63050		MBOAT (membrane bound O-acyl transferase) family protein
BnaCnng42420D	-	41532319:41534797	chrCnn_random	5.92	43816.2	403	chloroplast	Singleton	Fatty Acid Synthesis	AT1G30120	PDH-E1 BETA	pyruvate dehydrogenase E1 beta
BnaCnng43470D	-	42526804:42529524	chrCnn_random	9.57	56038.8	501	Golgi apparatus	WGD or segmental	Cutin Synthesis & Transport 1	AT2G38110	ATGPAT6, GPAT6	glycerol-3-phosphate acyltransferase 6
BnaCnng44230D	-	43309025:43320980	chrCnn_random	6.16	215688	1951	cytoplasmic	WGD or segmental	Phospholipid Signaling	AT1G49340	ATPI4K ALPHA	Phosphatidylinositol 3- and 4-kinase family protein
BnaCnng45270D	-	44348468:44350782	chrCnn_random	6.11	52932.3	468	extracellular	WGD or segmental	Triacylglycerol & Fatty Acid Degradation	AT1G23330		alpha/beta-Hydrolases superfamily protein
BnaCnng46610D	-	45925439:45926542	chrCnn_random	8.48	30230.9	282	cytoplasmic	WGD or segmental	Fatty Acid Synthesis	AT3G55290		NAD(P)-binding Rossmann-fold superfamily protein
BnaCnng46940D	-	46377393:46379503	chrCnn_random	8.87	47658.9	438	mitochondrial	WGD or segmental	Phospholipid Signaling	AT3G10840		alpha/beta-Hydrolases superfamily protein
BnaCnng47950D	+	47205252:47210947	chrCnn_random	9.45	56028	490	cytoplasmic	WGD or segmental	Fatty Acid Elongation & Wax Biosynthesis, Suberin Synthesis & Transport 1	AT3G44540	FAR4	fatty acid reductase 4
BnaCnng49180D	-	48595248:48599400	chrCnn_random	6.23	58534.1	536	chloroplast	WGD or segmental	Fatty Acid Synthesis	AT5G35360	CAC2	acetyl Co-enzyme a carboxylase biotin carboxylase subunit
BnaCnng50940D	-	50386404:50388074	chrCnn_random	9.79	24111.7	211	mitochondrial	WGD or segmental	Fatty Acid Elongation & Wax Biosynthesis	AT5G59770		Protein-tyrosine phosphatase-like, PTPLA
BnaCnng51890D	+	51382402:51385276	chrCnn_random	9.05	58314.1	532	chloroplast	WGD or segmental	Prokaryotic Galactolipid, Sulfolipid, & Phospholipid Synthesis 2, Eukaryotic Galactolipid & Sulfolipid Synthesis	AT4G31780	MGD1, MGDA	monogalactosyl diacylglycerol synthase 1
BnaCnng52870D	+	52540460:52541599	chrCnn_random	9.23	38099.5	354	chloroplast	WGD or segmental	Fatty Acid Synthesis,Prokaryotic Galactolipid, Sulfolipid, & Phospholipid Synthesis 1,Eukaryotic Galactolipid & Sulfolipid Synthesis,Lipid Trafficking	AT1G19800	TGD1	trigalactosyldiacylglycerol 1
BnaCnng52900D	-	52573608:52575568	chrCnn_random	8.96	53795.4	474	ER	WGD or segmental	Fatty Acid Elongation & Wax Biosynthesis	AT1G07720	KCS3	3-ketoacyl-CoA synthase 3
BnaCnng54360D	+	54120440:54121159	chrCnn_random	6.6	25954.9	239	peroxisomal	WGD or segmental	Triacylglycerol & Fatty Acid Degradation	AT1G65520	ATECI1, ECI1, ECHIC, PEC11	delta(3), delta(2)-enoyl CoA isomerase 1
BnaCnng55990D	-	55935465:55939831	chrCnn_random	6.06	63669.5	582	ER	WGD or segmental	Suberin Synthesis & Transport 1	AT3G56060		Glucose-methanol-choline (GMC) oxidoreductase family protein
BnaCnng57350D	+	57148086:57148970	chrCnn_random	8.66	32857.4	294	mitochondrial	WGD or segmental	Prokaryotic Galactolipid, Sulfolipid, & Phospholipid Synthesis 2	AT4G27030	FAD4, FADA	fatty acid desaturase A
BnaCnng57830D	-	57547943:57550000	chrCnn_random	6.26	39114.9	349	ER	WGD or segmental	Triacylglycerol Biosynthesis	AT5G50700	HSD1	hydroxysteroid dehydrogenase 1
BnaCnng58140D	+	57874710:57875913	chrCnn_random	5.77	32217.3	285	cytoplasmic	WGD or segmental	Fatty Acid Elongation & Wax Biosynthesis, Suberin Synthesis & Transport 1	AT4G28110	AtMYB41, MYB41	myb domain protein 41
BnaCnng58290D	+	58032313:58036804	chrCnn_random	8.55	67339.4	591	cytoplasmic	WGD or segmental	Phospholipid Signaling	AT3G51460	RHD4	Phosphoinositide phosphatase family protein
BnaCnng58690D	+	58439069:58440974	chrCnn_random	6.7	29518	259	ER	WGD or segmental	Sphingolipid Biosynthesis 1	AT1G69640	SBH1	sphingoid base hydroxylase 1
BnaCnng58900D	+	58582730:58584293	chrCnn_random	9.3	53731.5	471	ER	WGD or segmental	Fatty Acid Elongation & Wax Biosynthesis	AT1G07720	KCS3	3-ketoacyl-CoA synthase 3
BnaCnng59260D	-	58917136:58918826	chrCnn_random	5.3	49345.8	444	cytoplasmic	WGD or segmental	Suberin Synthesis & Transport 1, Suberin Synthesis & Transport 2	AT5G41040		HXXXD-type acyl-transferase family protein
BnaCnng59450D	-	59133526:59134556	chrCnn_random	6.53	21027.8	186	mitochondrial	WGD or segmental	Fatty Acid Elongation & Wax Biosynthesis, Cutin Synthesis & Transport 1	AT5G11190	SHN3	Integrase-type DNA-binding superfamily protein
BnaCnng60250D	-	60030099:60032259	chrCnn_random	8.94	25994.9	228	plasma membrane	WGD or segmental	Eukaryotic Phospholipid Synthesis & Editing	AT1G68000	ATPIS1, ATPIS, PIS1	phosphatidylinositol synthase 1
BnaCnng61880D	-	61736479:61738577	chrCnn_random	9.35	35532.7	309	Golgi apparatus	WGD or segmental	Sphingolipid Biosynthesis 2	AT2G37940	AtIPCS2	Arabidopsis Inositol phosphorylceramide synthase 2
BnaCnng62710D	-	62486176:62487740	chrCnn_random	5.68	37135.3	332	cytoplasmic	WGD or segmental	Fatty Acid Elongation & Wax Biosynthesis	AT5G62470	MYB96	myb domain protein 96
BnaCnng65700D	-	65433539:65434759	chrCnn_random	5.78	37173.4	335	cytoplasmic	WGD or segmental	Triacylglycerol & Fatty Acid Degradation, Phospholipid Signaling	AT5G19290		alpha/beta-Hydrolases superfamily protein
BnaCnng66380D	-	66067604:66070826	chrCnn_random	5.77	45241.8	403	cytoplasmic	WGD or segmental	Phospholipid Signaling	AT1G49340	ATPI4K ALPHA	Phosphatidylinositol 3- and 4-kinase family protein
BnaCnng66630D	-	66318463:66320260	chrCnn_random	8.77	41017.6	355	ER	WGD or segmental	Eukaryotic Phospholipid Synthesis & Editing"	AT3G18850	LPAT5	lysophosphatidyl acyltransferase 5
BnaCnng67080D	-	66777845:66780339	chrCnn_random	5.31	46693.8	423	cytoplasmic	WGD or segmental	Fatty Acid Elongation & Wax Biosynthesis	AT1G60810	ACLA-2	ATP-citrate lyase A-2
BnaCnng67650D	+	67333631:67336297	chrCnn_random	6.14	62253.1	546	mitochondrial	WGD or segmental	Phospholipid Signaling	AT3G55940		Phosphoinositide-specific phospholipase C family protein
BnaCnng69840D	+	69864357:69867054	chrCnn_random	7.7	53707.8	475	mitochondrial	WGD or segmental	Unknown	AT2G30720		Thioesterase/thiol ester dehydrase-isomerase superfamily protein
BnaCnng70200D	+	70294496:70296148	chrCnn_random	6.38	29700.2	260	ER	WGD or segmental	Sphingolipid Biosynthesis 1	AT1G69640	SBH1	sphingoid base hydroxylase 1
BnaCnng76370D	+	77539282:77541304	chrCnn_random	5.8	36884	328	cytoplasmic	WGD or segmental	Triacylglycerol & Fatty Acid Degradation	AT1G52760	LysoPL2	lysophospholipase 2
BnaCnng76690D	+	77802815:77803748	chrCnn_random	8.9	27564.2	252	chloroplast	WGD or segmental	Oxylipin Metabolism 1,Oxylipin Metabolism 2	AT3G25770	AOC2	allene oxide cyclase 2
BnaUnng02940D	+	4132357:4132627	chrUnn_random	7.5	9456.06	85	cytoplasmic	Dispersed	Fatty Acid Elongation & Wax Biosynthesis	AT4G08530		Bifunctional inhibitor/lipid-transfer protein/seed storage 2S albumin superfamily protein

## Sheet: Table S2
Supplemental Table S2: Acyl lipid-metabolism related gene and their expression (RPKM) value during seed development in B. napus. Expression data was generated using the publically available datasets downloaded from the sequence read archive database (accession number SRP069360)
Gene	Cluster number	Arabidopsis best hit	Gene Symbol	Description	2W	4W	6W	8W
BnaA01g00810D	Cluster-1	AT4G37050	PLP4, PLA V, AtPLAIVC	PATATIN-like protein 4	0.124941	25.9479	8.14619	0.613827
BnaA01g06090D	Cluster-1	AT4G31050		Biotin/lipoate A/B protein ligase family	1.52949	10.9604	4.50899	0.891524
BnaA01g06260D	Cluster-1	AT4G30880		Bifunctional inhibitor/lipid-transfer protein/seed storage 2S albumin superfamily protein	4.70687	344.03	0	0
BnaA01g13710D	Cluster-1	AT4G24230	ACBP3	acyl-CoA-binding domain 3	1.53574	3.64935	3.05243	0.890934
BnaA01g14400D	Cluster-1	AT4G25050	ACP4	acyl carrier protein 4	9.40128	19.9091	9.53815	4.88185
BnaA01g16090D	Cluster-1	AT4G27030	FAD4, FADA	fatty acid desaturase A	1.01701	1.60023	1.1021	1.03076
BnaA01g16410D	Cluster-1	AT4G27420		ABC-2 type transporter family protein	0.0405501	3.56433	3.85508	1.91971
BnaA01g17550D	Cluster-1	AT1G54350		ABC transporter family protein	3.71567	5.59654	6.12945	6.77019
BnaA01g17630D	Cluster-1	AT4G16155		dihydrolipoyl dehydrogenases	32.8352	153.64	49.1647	5.15392
BnaA01g32210D	Cluster-1	AT3G09560		Lipin family protein	8.41037	16.6229	11.0099	4.3434
BnaA01g35710D	Cluster-1	AT3G43720		Bifunctional inhibitor/lipid-transfer protein/seed storage 2S albumin superfamily protein	2.63941	30.7195	13.9119	0.553881
BnaA02g00390D	Cluster-1	AT5G10160		Thioesterase superfamily protein	7.21387	71.1197	25.4812	2.09987
BnaA02g09050D	Cluster-1	AT5G55410		Bifunctional inhibitor/lipid-transfer protein/seed storage 2S albumin superfamily protein	7.95249	1146.87	31.1632	0
BnaA02g10630D	Cluster-1	AT5G52860		ABC-2 type transporter family protein	0.433649	9.68001	1.77942	0.0826553
BnaA02g16070D	Cluster-1	AT1G72700		ATPase E1-E2 type family protein / haloacid dehalogenase-like hydrolase family protein	1.60994	6.22929	2.67466	0.338855
BnaA02g17670D	Cluster-1	AT1G76680	OPR1, ATOPR1	12-oxophytodienoate reductase 1	2.7012	14.4168	6.32734	0.609641
BnaA02g22340D	Cluster-1	AT5G43760	KCS20	3-ketoacyl-CoA synthase 20	1.06364	1.91884	1.90379	2.44383
BnaA02g22550D	Cluster-1	AT5G44190	GLK2, ATGLK2, GPRI2	GOLDEN2-like 2	0.266312	2.77306	2.54065	0
BnaA02g24400D	Cluster-1	AT5G46290	KASI, KAS1	3-ketoacyl-acyl carrier protein synthase I	17.1757	141.304	49.9078	2.11032
BnaA02g28280D	Cluster-1	AT3G26790	FUS3	AP2/B3-like transcriptional factor family protein	2.43961	39.4536	33.7044	6.50006
BnaA03g00460D	Cluster-1	AT5G01220	SQD2	sulfoquinovosyldiacylglycerol 2	4.91503	10.0423	8.33991	9.06278
BnaA03g02830D	Cluster-1	AT5G10160		Thioesterase superfamily protein	57.0798	220.429	94.6587	17.6632
BnaA03g02950D	Cluster-1	AT5G10480	PAS2, PEP	Protein-tyrosine phosphatase-like, PTPLA	43.947	288.933	194.094	9.47631
BnaA03g05470D	Cluster-1	AT5G15530	BCCP2, CAC1-B	biotin carboxyl carrier protein 2	6.52288	80.4839	39.0741	1.713
BnaA03g11420D	Cluster-1	AT5G55410		Bifunctional inhibitor/lipid-transfer protein/seed storage 2S albumin superfamily protein	1.13045	54.4302	35.7651	3.5192
BnaA03g13980D	Cluster-1	AT2G30470	HSI2, VAL1	high-level expression of sugar-inducible gene 2	0.195321	4.92819	3.29825	3.02973
BnaA03g17570D	Cluster-1	AT2G38040	CAC3	acetyl Co-enzyme a carboxylase carboxyltransferase alpha subunit	5.14338	49.3826	16.5593	0.469699
BnaA03g18600D	Cluster-1	AT2G39420		alpha/beta-Hydrolases superfamily protein	2.73072	65.5983	32.8835	7.93639
BnaA03g19280D	Cluster-1	AT2G40890	CYP98A3	cytochrome P450, family 98, subfamily A, polypeptide 3	7.72792	47.3172	87.7165	62.5123
BnaA03g20420D	Cluster-1	AT2G43710	SSI2, FAB2	Plant stearoyl-acyl-carrier-protein desaturase family protein	22.9664	311.808	144.28	4.52272
BnaA03g21070D	Cluster-1	AT2G45150	CDS4	cytidinediphosphate diacylglycerol synthase 4	2.69617	8.59199	9.08975	11.3311
BnaA03g25300D	Cluster-1	AT4G04020	FIB	fibrillin	6.57646	34.0889	5.45463	3.67773
BnaA03g26470D	Cluster-1	AT4G01900	PII, GLB1	GLNB1 homolog	47.0555	504.232	152.092	9.97823
BnaA03g34340D	Cluster-1	AT3G16950	LPD1, ptlpd1	lipoamide dehydrogenase 1	6.02414	68.2692	31.3301	0.77248
BnaA03g37510D	Cluster-1	AT3G24650	ABI3, SIS10	AP2/B3-like transcriptional factor family protein	0.166063	45.3571	35.5405	56.3209
BnaA03g38220D	Cluster-1	AT2G05990	MOD1, ENR1	NAD(P)-binding Rossmann-fold superfamily protein	59.7992	300.805	113.168	3.53663
BnaA03g42210D	Cluster-1	AT3G47350	ATHSD2, HSD2	hydroxysteroid dehydrogenase 2	0	12.0394	9.96298	0.165836
BnaA03g48580D	Cluster-1	AT4G27420		ABC-2 type transporter family protein	0.0391397	1.7306	4.61118	2.27445
BnaA03g55730D	Cluster-1	AT5G08415		Radical SAM superfamily protein	6.11829	14.9144	6.4915	0.488364
BnaA03g57520D	Cluster-1	AT3G15820	ROD1	phosphatidic acid phosphatase-related / PAP2-related	12.5057	33.089	13.7316	0.615075
BnaA04g00340D	Cluster-1	AT3G62860		alpha/beta-Hydrolases superfamily protein	0	1.95477	1.68996	2.7205
BnaA04g03710D	Cluster-1	AT3G55290		NAD(P)-binding Rossmann-fold superfamily protein	1.49048	7.4493	1.67404	0.611673
BnaA04g05950D	Cluster-1	AT3G51840	ACX4, ATSCX, ATG6	acyl-CoA oxidase 4	24.3063	53.9569	31.7268	26.1201
BnaA04g07120D	Cluster-1	AT4G13050		Acyl-ACP thioesterase	16.0538	85.2306	47.2434	3.15773
BnaA04g17370D	Cluster-1	AT2G30200		catalytics;transferases;[acyl-carrier-protein] S-malonyltransferases;binding	24.5266	55.3529	35.4823	4.40448
BnaA04g17570D	Cluster-1	AT2G30490	ATC4H, C4H, CYP73A5, REF3	cinnamate-4-hydroxylase	9.56989	31.9244	30.7646	22.7847
BnaA04g26690D	Cluster-1	AT3G18280		Bifunctional inhibitor/lipid-transfer protein/seed storage 2S albumin superfamily protein	1.09287	13.818	4.28421	0
BnaA05g03550D	Cluster-1	AT2G43790	ATMPK6, MPK6, MAPK6, ATMAPK6	MAP kinase 6	1.0842	10.7178	3.78477	2.28553
BnaA05g06620D	Cluster-1	AT2G38040	CAC3	acetyl Co-enzyme a carboxylase carboxyltransferase alpha subunit	15.391	71.2323	26.5851	7.403
BnaA05g10200D	Cluster-1	AT2G33380	RD20, CLO-3	Caleosin-related family protein	0.412582	1.12978	1.10909	0.949469
BnaA05g11950D	Cluster-1	AT2G30490	ATC4H, C4H, CYP73A5, REF3	cinnamate-4-hydroxylase	5.97628	30.0397	46.2651	33.1172
BnaA05g11980D	Cluster-1	AT2G30470	HSI2, VAL1	high-level expression of sugar-inducible gene 2	2.86937	7.9363	9.52907	10.1171
BnaA05g12180D	Cluster-1	AT2G30200		catalytics;transferases;[acyl-carrier-protein] S-malonyltransferases;binding	35.7514	150.585	58.4883	2.71859
BnaA05g26900D	Cluster-1	AT3G12120	FAD2	fatty acid desaturase 2	233.075	368.027	308.601	130.892
BnaA05g28920D	Cluster-1	AT3G09560		Lipin family protein	4.94217	11.2496	6.51896	4.6048
BnaA05g29950D	Cluster-1	AT3G07690		6-phosphogluconate dehydrogenase family protein	5.86893	15.4479	9.55948	1.5138
BnaA05g33500D	Cluster-1	AT3G02610		Plant stearoyl-acyl-carrier-protein desaturase family protein	0.116027	79.406	20.7414	0.0785815
BnaA06g00150D	Cluster-1	AT1G55840		Sec14p-like phosphatidylinositol transfer family protein	6.70608	13.242	8.15283	5.20918
BnaA06g06030D	Cluster-1	AT5G35360	CAC2	acetyl Co-enzyme a carboxylase biotin carboxylase subunit	25.8851	139.908	59.8173	5.2871
BnaA06g06710D	Cluster-1	AT1G10900		Phosphatidylinositol-4-phosphate 5-kinase family protein	0.39979	2.27389	1.07386	0.713722
BnaA06g13570D	Cluster-1	AT1G19440	KCS4	3-ketoacyl-CoA synthase 4	2.42695	13.0478	3.75406	1.47846
BnaA06g16240D	Cluster-1	AT3G49050		alpha/beta-Hydrolases superfamily protein	7.72283	24.9955	7.93212	2.16723
BnaA06g16340D	Cluster-1	AT3G48720		HXXXD-type acyl-transferase family protein	0.426639	1.82652	1.05942	0.424728
BnaA06g23230D	Cluster-1	AT5G64080		Bifunctional inhibitor/lipid-transfer protein/seed storage 2S albumin superfamily protein	41.6546	124.241	123.782	127.403
BnaA06g32660D	Cluster-1	AT3G26790	FUS3	AP2/B3-like transcriptional factor family protein	0.767583	25.215	12.2236	1.1479
BnaA06g33300D	Cluster-1	AT3G25860	LTA2, PLE2	2-oxoacid dehydrogenases acyltransferase family protein	17.2826	127.612	45.66	1.73669
BnaA06g36060D	Cluster-1	AT5G46290	KASI, KAS1	3-ketoacyl-acyl carrier protein synthase I	20.562	102.057	66.3199	4.3158
BnaA07g04370D	Cluster-1	AT2G05990	MOD1, ENR1	NAD(P)-binding Rossmann-fold superfamily protein	29.9831	102.371	42.3737	4.79845
BnaA07g05070D	Cluster-1	AT3G25110	AtFaTA, FaTA	fatA acyl-ACP thioesterase	8.58336	28.5147	21.8089	1.15208
BnaA07g09030D	Cluster-1	AT1G24360		NAD(P)-binding Rossmann-fold superfamily protein	41.0417	161.605	79.4076	10.9654
BnaA07g11700D	Cluster-1	AT1G19640	JMT	jasmonic acid carboxyl methyltransferase	0.316648	4.11115	1.05608	0.118702
BnaA07g16350D	Cluster-1	AT3G54320	WRI1, WRI, ASML1	Integrase-type DNA-binding superfamily protein	34.7349	131.278	110.546	5.11948
BnaA07g20920D	Cluster-1	AT1G77590	LACS9	long chain acyl-CoA synthetase 9	16.1506	70.9945	25.9104	5.19377
BnaA07g21940D	Cluster-1	AT1G74960	FAB1	fatty acid biosynthesis 1	13.6677	43.8317	41.8061	2.78983
BnaA07g22360D	Cluster-1	AT1G74210		PLC-like phosphodiesterases superfamily protein	2.3479	7.05113	7.187	0.663529
BnaA07g25210D	Cluster-1	AT1G65060	4CL3	4-coumarate:CoA ligase 3	0.973537	7.64541	7.08107	0.347751
BnaA07g28790D	Cluster-1	AT1G70670		Caleosin-related family protein	1.685	9.14248	4.3645	2.02567
BnaA07g30570D	Cluster-1	AT1G73050		Glucose-methanol-choline (GMC) oxidoreductase family protein	0	1.40606	1.15708	0.256649
BnaA07g31890D	Cluster-1	AT1G74960	FAB1	fatty acid biosynthesis 1	19.34	108.101	66.7127	5.59497
BnaA08g06180D	Cluster-1	AT1G36160	ACC1	acetyl-CoA carboxylase 1	12.6905	26.0898	22.0489	10.9799
BnaA08g22650D	Cluster-1	AT1G18360		alpha/beta-Hydrolases superfamily protein	2.9638	20.7213	14.8296	0.590276
BnaA08g22920D	Cluster-1	AT1G17840	WBC11, ABCG11, DSO, COF1, ATWBC11	white-brown complex homolog protein 11	0.468456	1.52661	1.26802	0.399529
BnaA08g25600D	Cluster-1	AT1G10670	ACLA-1	ATP-citrate lyase A-1	2.19759	9.94918	5.63234	0.327834
BnaA09g03610D	Cluster-1	AT5G27200	ACP5	acyl carrier protein 5	11.8348	204.216	72.6707	0.798701
BnaA09g12890D	Cluster-1	AT1G62640	KAS III	3-ketoacyl-acyl carrier protein synthase III	17.7842	50.6153	21.4818	2.54465
BnaA09g13270D	Cluster-1	AT1G62430	ATCDS1, CDS1	CDP-diacylglycerol synthase 1	13.2108	28.5428	13.9013	7.81501
BnaA09g17930D	Cluster-1	AT5G46290	KASI, KAS1	3-ketoacyl-acyl carrier protein synthase I	14.5883	83.4683	41.0585	2.8145
BnaA09g19620D	Cluster-1	AT3G25860	LTA2, PLE2	2-oxoacid dehydrogenases acyltransferase family protein	8.80507	30.4463	11.3409	1.53492
BnaA09g20620D	Cluster-1	AT4G04020	FIB	fibrillin	1.66943	12.3976	15.5475	14.3201
BnaA09g27660D	Cluster-1	AT1G27950	LTPG1	glycosylphosphatidylinositol-anchored lipid protein transfer 1	0.204596	71.4918	24.4451	10.1113
BnaA09g28100D	Cluster-1	AT1G24360		NAD(P)-binding Rossmann-fold superfamily protein	62.8974	313.913	99.7222	11.9554
BnaA09g32380D	Cluster-1	AT3G51840	ACX4, ATSCX, ATG6	acyl-CoA oxidase 4	42.1118	93.2607	72.5779	80.8439
BnaA09g34250D	Cluster-1	AT3G54320	WRI1, WRI, ASML1	Integrase-type DNA-binding superfamily protein	21.2687	98.3991	43.5246	1.6275
BnaA09g36000D	Cluster-1	AT3G56600		Protein kinase superfamily protein	2.34879	9.68007	4.153	0.47158
BnaA09g45250D	Cluster-1	AT1G15080	ATPAP2, ATLPP2, LPP2	lipid phosphate phosphatase 2	2.73005	8.78183	3.27454	0
BnaA09g48250D	Cluster-1	AT5G35360	CAC2	acetyl Co-enzyme a carboxylase biotin carboxylase subunit	20.5598	63.3625	23.5706	0.905936
BnaA09g51510D	Cluster-1	AT1G01090	PDH-E1 ALPHA	pyruvate dehydrogenase E1 alpha	45.0403	314.452	150.792	10.1497
BnaA10g00730D	Cluster-1	AT1G01090	PDH-E1 ALPHA	pyruvate dehydrogenase E1 alpha	51.1747	278.3	112.741	7.98084
BnaA10g04030D	Cluster-1	AT1G06080	ADS1	delta 9 desaturase 1	0.560601	44.5958	9.43828	0
BnaA10g16330D	Cluster-1	AT5G18640		alpha/beta-Hydrolases superfamily protein	2.35711	4.50502	3.5996	2.60575
BnaA10g18080D	Cluster-1	AT3G02630		Plant stearoyl-acyl-carrier-protein desaturase family protein	3.30253	155.441	150.616	2.93048
BnaA10g18090D	Cluster-1	AT5G16230		Plant stearoyl-acyl-carrier-protein desaturase family protein	0.741729	45.565	7.17119	0.0824146
BnaA10g18680D	Cluster-1	AT5G15530	BCCP2, CAC1-B	biotin carboxyl carrier protein 2	2.39664	99.9562	32.0403	1.10554
BnaA10g24440D	Cluster-1	AT5G06530		ABC-2 type transporter family protein	2.46275	12.4718	2.96416	0.106284
BnaA10g29880D	Cluster-1	AT5G13640	ATPDAT, PDAT, PDAT1	phospholipid:diacylglycerol acyltransferase	1.54401	5.73709	1.86865	1.56111
BnaAnng02240D	Cluster-1	AT1G34430	EMB3003	2-oxoacid dehydrogenases acyltransferase family protein	21.0657	124.787	42.98	4.07693
BnaAnng06100D	Cluster-1	AT5G08415		Radical SAM superfamily protein	7.93835	27.6106	13.6382	3.501
BnaAnng06430D	Cluster-1	AT5G07560	GRP20, ATGRP20	glycine-rich protein 20	0	16.557	3.19803	0
BnaAnng22560D	Cluster-1	AT5G16390	CAC1, CAC1A, BCCP, BCCP1	chloroplastic acetylcoenzyme A carboxylase 1	35.0637	83.4072	42.662	7.2417
BnaAnng25690D	Cluster-1	AT1G31812	ACBP6, ACBP	acyl-CoA-binding protein 6	340.661	910.482	501.287	48.8773
BnaAnng30990D	Cluster-1	AT2G19450	TAG1, AS11, ABX45, DGAT1, RDS1, ATDGAT	membrane bound O-acyl transferase (MBOAT) family protein	13.3473	43.1033	21.2559	19.103
BnaC01g00680D	Cluster-1	AT4G39800	MI-1-P SYNTHASE, MIPS1, ATMIPS1, ATIPS1	myo-inositol-1-phosphate synthase 1	44.8447	158.436	123.451	3.46367
BnaC01g01820D	Cluster-1	AT4G37050	PLP4, PLA V, AtPLAIVC	PATATIN-like protein 4	0	23.0666	5.61035	0.0918025
BnaC01g03300D	Cluster-1	AT5G60620	GPAT9	glycerol-3-phosphate acyltransferase 9	20.8229	29.641	22.7554	20.3025
BnaC01g07340D	Cluster-1	AT4G31050		Biotin/lipoate A/B protein ligase family	0.560033	8.55339	6.8892	0.724164
BnaC01g07530D	Cluster-1	AT4G30880		Bifunctional inhibitor/lipid-transfer protein/seed storage 2S albumin superfamily protein	5.95967	348.017	0	0
BnaC01g26640D	Cluster-1	AT3G43720		Bifunctional inhibitor/lipid-transfer protein/seed storage 2S albumin superfamily protein	0.445349	7.229	4.07693	0.278777
BnaC01g34380D	Cluster-1	AT3G18280		Bifunctional inhibitor/lipid-transfer protein/seed storage 2S albumin superfamily protein	1.09287	12.831	4.28421	0
BnaC02g00470D	Cluster-1	AT5G10160		Thioesterase superfamily protein	9.32707	72.2926	26.9597	2.17634
BnaC02g01120D	Cluster-1	AT5G08415		Radical SAM superfamily protein	8.06209	20.1776	9.60613	2.14969
BnaC02g11200D	Cluster-1	AT5G57800	FLP1, YRE, CER3, WAX2	Fatty acid hydroxylase superfamily	0.481778	5.81887	6.07044	8.67199
BnaC02g13060D	Cluster-1	AT5G55410		Bifunctional inhibitor/lipid-transfer protein/seed storage 2S albumin superfamily protein	10.8311	413.396	5.5539	0
BnaC02g14920D	Cluster-1	AT5G52860		ABC-2 type transporter family protein	2.19778	32.5779	11.3428	3.22827
BnaC02g20100D	Cluster-1	AT1G70670		Caleosin-related family protein	1.14756	7.67943	4.78698	7.57514
BnaC02g33900D	Cluster-1	AT2G01320		ABC-2 type transporter family protein	12.6155	23.3586	11.3248	11.4204
BnaC02g36350D	Cluster-1	AT3G26790	FUS3	AP2/B3-like transcriptional factor family protein	1.1965	43.3571	33.3978	8.27842
BnaC03g03170D	Cluster-1	AT5G07560	GRP20, ATGRP20	glycine-rich protein 20	1.16434	13.8402	0	0
BnaC03g03580D	Cluster-1	AT5G08415		Radical SAM superfamily protein	4.97536	25.6855	20.1025	0.926136
BnaC03g04180D	Cluster-1	AT5G10160		Thioesterase superfamily protein	117.346	410.51	149.544	23.8277
BnaC03g04350D	Cluster-1	AT5G10480	PAS2	Protein-tyrosine phosphatase-like, PTPLA	11.652	117.487	90.4986	4.7989
BnaC03g07000D	Cluster-1	AT5G15530	BCCP2, CAC1-B	biotin carboxyl carrier protein 2	23.5042	257.95	133.801	8.23986
BnaC03g14260D	Cluster-1	AT5G55370		MBOAT (membrane bound O-acyl transferase) family protein	0.940988	15.6255	8.11472	0
BnaC03g16690D	Cluster-1	AT2G30200		catalytics;transferases;[acyl-carrier-protein] S-malonyltransferases;binding	8.79877	88.5102	33.4511	1.08081
BnaC03g16940D	Cluster-1	AT2G30470	HSI2, VAL1	high-level expression of sugar-inducible gene 2	0.9643	5.05946	2.10542	1.46178
BnaC03g21010D	Cluster-1	AT2G38040	CAC3	acetyl Co-enzyme a carboxylase carboxyltransferase alpha subunit	14.402	114.264	57.9432	2.53563
BnaC03g22090D	Cluster-1	AT2G39420		alpha/beta-Hydrolases superfamily protein	1.37804	47.8696	22.6322	2.43187
BnaC03g24420D	Cluster-1	AT2G43710	SSI2, FAB2	Plant stearoyl-acyl-carrier-protein desaturase family protein	18.0667	253.418	157.488	25.077
BnaC03g31330D	Cluster-1	AT4G01900	PII, GLB1	GLNB1 homolog	34.615	316.717	77.6601	6.01285
BnaC03g39290D	Cluster-1	AT3G15820	ROD1	phosphatidic acid phosphatase-related / PAP2-related	1.01296	17.2569	7.3707	0.589728
BnaC03g39780D	Cluster-1	AT3G16950	LPD1, ptlpd1	lipoamide dehydrogenase 1	10.5552	86.501	44.8147	1.89018
BnaC03g45040D	Cluster-1	AT2G05990	MOD1, ENR1	NAD(P)-binding Rossmann-fold superfamily protein	35.5906	156.95	64.2253	3.24988
BnaC04g03080D	Cluster-1	AT2G43790	ATMPK6, MPK6, MAPK6, ATMAPK6	MAP kinase 6	5.27766	10.1845	7.04598	6.4493
BnaC04g07230D	Cluster-1	AT2G38040	CAC3	acetyl Co-enzyme a carboxylase carboxyltransferase alpha subunit	20.9775	94.9223	39.5421	7.34541
BnaC04g12830D	Cluster-1	AT2G31830		endonuclease/exonuclease/phosphatase family protein	2.63703	6.86747	3.12685	3.31294
BnaC04g14590D	Cluster-1	AT2G30200		catalytics;transferases;[acyl-carrier-protein] S-malonyltransferases;binding	30.7459	128.913	59.1906	5.13247
BnaC04g16280D	Cluster-1	AT2G28070		ABC-2 type transporter family protein	1.84595	7.27439	5.239	8.00444
BnaC04g21720D	Cluster-1	AT3G61580		Fatty acid/sphingolipid desaturase	2.3916	4.0539	3.72304	1.70123
BnaC04g23540D	Cluster-1	AT3G58550		Bifunctional inhibitor/lipid-transfer protein/seed storage 2S albumin superfamily protein	0.397831	7.13014	7.22362	0.574526
BnaC04g28680D	Cluster-1	AT4G14440	ATECI3, ECI3, HCD1	3-hydroxyacyl-CoA dehydratase 1	31.0297	74.7407	61.7521	1.17777
BnaC04g30640D	Cluster-1	AT5G38180		Bifunctional inhibitor/lipid-transfer protein/seed storage 2S albumin superfamily protein	1294.68	29559.3	1535.85	7.54541
BnaC04g41130D	Cluster-1	AT2G30490	ATC4H, C4H, CYP73A5, REF3	cinnamate-4-hydroxylase	8.90229	37.1305	70.0068	34.9635
BnaC04g46320D	Cluster-1	AT2G39420		alpha/beta-Hydrolases superfamily protein	1.6727	15.94	1.21413	0
BnaC04g47330D	Cluster-1	AT2G40690	GLY1, SFD1	NAD-dependent glycerol-3-phosphate dehydrogenase family protein	3.86825	5.9199	3.76168	2.80741
BnaC04g51170D	Cluster-1	AT2G47630		alpha/beta-Hydrolases superfamily protein	0.32723	34.6388	28.2379	4.92304
BnaC05g00810D	Cluster-1	AT1G01090	PDH-E1 ALPHA	pyruvate dehydrogenase E1 alpha	53.5928	156.655	86.3788	8.38008
BnaC05g07580D	Cluster-1	AT5G35360	CAC2	acetyl Co-enzyme a carboxylase biotin carboxylase subunit	22.0227	136.996	61.413	5.65008
BnaC05g08390D	Cluster-1	AT1G10900		Phosphatidylinositol-4-phosphate 5-kinase family protein	2.55285	5.30597	5.54184	5.93414
BnaC05g21140D	Cluster-1	AT1G24360		NAD(P)-binding Rossmann-fold superfamily protein	17.1527	100.464	39.2691	1.03551
BnaC05g27180D	Cluster-1	AT1G51260	LPAT3	lysophosphatidyl acyltransferase 3	0.555951	12.1672	10.0615	2.51369
BnaC05g31240D	Cluster-1	AT3G21090		ABC-2 type transporter family protein	0.882622	14.6681	6.48531	2.32869
BnaC05g37460D	Cluster-1	AT3G15850	FAD5, FADB, JB67, ADS3	fatty acid desaturase 5	24.5503	82.0729	140.165	78.5934
BnaC05g40970D	Cluster-1	AT3G12120	FAD2	fatty acid desaturase 2	143.44	468.637	293.653	51.0373
BnaC05g43390D	Cluster-1	AT3G09560		Lipin family protein	4.11939	15.6181	10.9034	6.95873
BnaC05g44270D	Cluster-1	AT3G07690		6-phosphogluconate dehydrogenase family protein	5.51077	13.9523	11.9657	0.865567
BnaC05g48250D	Cluster-1	AT3G02610		Plant stearoyl-acyl-carrier-protein desaturase family protein	0	12.8499	2.24736	0
BnaC06g08280D	Cluster-1	AT1G34430	EMB3003	2-oxoacid dehydrogenases acyltransferase family protein	20.2905	148.785	44.2277	2.85608
BnaC06g20910D	Cluster-1	AT1G77590	LACS9	long chain acyl-CoA synthetase 9	37.2691	166.465	70.2279	17.139
BnaC06g23490D	Cluster-1	AT1G73680	ALPHA DOX2	alpha dioxygenase	2.65872	5.34557	2.95105	1.14427
BnaC06g26980D	Cluster-1	AT1G65060	4CL3	4-coumarate:CoA ligase 3	1.98664	8.48067	5.43595	0.490397
BnaC06g35760D	Cluster-1	AT1G74960	FAB1	fatty acid biosynthesis 1	35.0746	95.5261	64.1079	2.89929
BnaC06g42250D	Cluster-1	AT5G40610		NAD-dependent glycerol-3-phosphate dehydrogenase family protein	11.3827	91.6855	90.438	6.16751
BnaC07g04330D	Cluster-1	AT2G05990	MOD1, ENR1	NAD(P)-binding Rossmann-fold superfamily protein	53.2912	173.293	83.9792	4.3137
BnaC07g14190D	Cluster-1	AT1G21920		Histone H3 K4-specific methyltransferase SET7/9 family protein	1.18618	2.63544	2.61507	2.20286
BnaC07g19000D	Cluster-1	AT5G46290	KASI, KAS1	3-ketoacyl-acyl carrier protein synthase I	47.8307	260.317	115.457	19.2703
BnaC07g23030D	Cluster-1	AT3G25860	LTA2, PLE2	2-oxoacid dehydrogenases acyltransferase family protein	17.662	134.823	50.004	3.80181
BnaC07g32270D	Cluster-1	AT3G51520		diacylglycerol acyltransferase family	1.34728	23.698	13.6824	8.25873
BnaC07g33280D	Cluster-1	AT3G47350	ATHSD2, HSD2	hydroxysteroid dehydrogenase 2	0	10.5459	8.98682	0.167277
BnaC07g44690D	Cluster-1	AT4G34050	CCoAOMT1	S-adenosyl-L-methionine-dependent methyltransferases superfamily protein	21.1886	75.4015	68.0493	1.91257
BnaC07g48930D	Cluster-1	AT3G26790	FUS3	AP2/B3-like transcriptional factor family protein	0.68871	17.1026	7.10172	0.39109
BnaC08g06560D	Cluster-1	AT1G36160	ACC1	acetyl-CoA carboxylase 1	13.6105	26.662	23.0915	11.9088
BnaC08g14500D	Cluster-1	AT1G10670	ACLA-1	ATP-citrate lyase A-1	1.18747	8.70603	4.58617	0.0846075
BnaC08g17930D	Cluster-1	AT1G18360		alpha/beta-Hydrolases superfamily protein	6.26891	23.2613	18.867	2.0643
BnaC08g20430D	Cluster-1	AT3G48720		HXXXD-type acyl-transferase family protein	0.0616981	1.35038	1.25487	0.171945
BnaC08g23150D	Cluster-1	AT3G51840	ACX4, ATSCX, ATG6	acyl-CoA oxidase 4	34.7388	82.6235	65.4449	32.9346
BnaC08g25150D	Cluster-1	AT3G54320	WRI1, WRI, ASML1	Integrase-type DNA-binding superfamily protein	11.4579	67.6961	30.2844	2.48949
BnaC08g30790D	Cluster-1	AT3G60620	CDS5	cytidinediphosphate diacylglycerol synthase 5	9.78323	13.1264	10.2074	7.86228
BnaC08g44600D	Cluster-1	AT1G06080	ADS1	delta 9 desaturase 1	0.440351	49.412	10.3949	0
BnaC08g46110D	Cluster-1	AT1G01090	PDH-E1 ALPHA	pyruvate dehydrogenase E1 alpha	38.4631	377.18	160.681	15.1896
BnaC08g46660D	Cluster-1	AT1G48300		unknown protein; FUNCTIONS IN: molecular_function unknown; INVOLVED IN: biological_process unknown;LOCATED IN: endomembrane system; EXPRESSED IN: 24 plant structures; EXPRESSED DURING: 15 growth stages; Has 96 Blast hits to 87 proteins in 37 species: Archae - 0; Bacteria -2; Metazoa - 12; Fungi - 2; Plants - 65; Viruses - 0; Other Eukaryotes - 15 (source: NCBI BLink).	47.4152	71.7591	79.2038	79.6544
BnaC09g13240D	Cluster-1	AT1G62640	KAS III	3-ketoacyl-acyl carrier protein synthase III	12.5682	43.2623	23.9237	1.59218
BnaC09g13540D	Cluster-1	AT1G62430	ATCDS1, CDS1	CDP-diacylglycerol synthase 1	5.07186	12.2989	5.56533	3.08806
BnaC09g19280D	Cluster-1	AT5G46290	KASI, KAS1	3-ketoacyl-acyl carrier protein synthase I	33.8834	125.028	78.2612	5.96986
BnaC09g21610D	Cluster-1	AT3G25860	LTA2, PLE2	2-oxoacid dehydrogenases acyltransferase family protein	10.3973	44.6433	11.6771	2.83621
BnaC09g41590D	Cluster-1	AT5G16230		Plant stearoyl-acyl-carrier-protein desaturase family protein	2.23311	41.008	11.1626	0.583671
BnaC09g42420D	Cluster-1	AT5G15530	BCCP2, CAC1-B	biotin carboxyl carrier protein 2	6.11557	106.296	52.2111	1.97916
BnaC09g50350D	Cluster-1	AT2G26640	KCS11	3-ketoacyl-CoA synthase 11	9.80935	33.4251	17.0798	0.908834
BnaCnng13490D	Cluster-1	AT3G61150	HDG1, HD-GL2-1	homeodomain GLABROUS 1	1.37038	4.2704	1.67921	0.222191
BnaCnng23890D	Cluster-1	AT4G00240	PLDBETA2	phospholipase D beta 2	2.5856	6.16603	2.69916	0.799358
BnaCnng36210D	Cluster-1	AT1G27950	LTPG1	glycosylphosphatidylinositol-anchored lipid protein transfer 1	0.602097	84.2006	38.2089	2.35913
BnaCnng41490D	Cluster-1	AT4G13050		Acyl-ACP thioesterase	9.50448	47.5473	30.597	1.49514
BnaCnng42420D	Cluster-1	AT1G30120	PDH-E1 BETA	pyruvate dehydrogenase E1 beta	59.6686	254.91	92.2113	5.40678
BnaCnng46610D	Cluster-1	AT3G55290		NAD(P)-binding Rossmann-fold superfamily protein	6.33211	39.3284	12.1424	0.45597
BnaCnng49180D	Cluster-1	AT5G35360	CAC2	acetyl Co-enzyme a carboxylase biotin carboxylase subunit	22.9518	79.0694	44.8171	3.44154
BnaA01g00820D	Cluster-2	AT4G37070	PLP1, PLA IVA, AtPLAIVA	Acyl transferase/acyl hydrolase/lysophospholipase superfamily protein	0	2.03111	86.2355	208.192
BnaA01g03060D	Cluster-2	AT4G34100		RING/U-box superfamily protein	18.3385	23.9937	18.7122	46.4218
BnaA01g03610D	Cluster-2	AT4G33240	FAB1A	1-phosphatidylinositol-4-phosphate 5-kinases;zinc ion binding;1-phosphatidylinositol-3-phosphate 5-kinases	1.67636	5.49525	7.13276	10.4166
BnaA01g12150D	Cluster-2	AT4G22340	CDS2	cytidinediphosphate diacylglycerol synthase 2	3.34382	5.57148	5.3858	29.9692
BnaA01g14480D	Cluster-2	AT4G25140	OLEO1, OLE1	oleosin 1	0.209867	473.13	2657.9	4464.13
BnaA01g15860D	Cluster-2	AT4G26740	ATS1, CLO1, ATPXG1	seed gene 1	0	129.82	1596.68	1825.26
BnaA02g11570D	Cluster-2	AT5G50700	HSD1	hydroxysteroid dehydrogenase 1	0	0.174446	248.19	2450.14
BnaA02g15090D	Cluster-2	AT1G70670		Caleosin-related family protein	0.576701	13.1604	14.4544	47.5611
BnaA02g16470D	Cluster-2	AT1G73550		Bifunctional inhibitor/lipid-transfer protein/seed storage 2S albumin superfamily protein	0	2.2418	3.31377	6.63199
BnaA03g14010D	Cluster-2	AT2G30490	ATC4H, C4H, CYP73A5, REF3	cinnamate-4-hydroxylase	2.47676	23.568	15.9077	34.1751
BnaA03g15290D	Cluster-2	AT2G33150	PKT3, PED1, KAT2	peroxisomal 3-ketoacyl-CoA thiolase 3	16.6328	41.7981	39.7489	103.34
BnaA03g24220D	Cluster-2	AT4G10020	AtHSD5, HSD5	hydroxysteroid dehydrogenase 5	0.0575232	2.4312	137.055	570.464
BnaA03g29710D	Cluster-2	AT3G06860	MFP2, ATMFP2	multifunctional protein 2	21.4284	31.3586	22.5771	122.676
BnaA03g34830D	Cluster-2	AT3G18570		Oleosin family protein	0.287524	28.3439	144.84	380.582
BnaA03g41780D	Cluster-2	AT3G52430	PAD4, ATPAD4	alpha/beta-Hydrolases superfamily protein	0.781104	1.17572	2.9184	3.05585
BnaA03g47170D	Cluster-2	AT4G25140	OLEO1, OLE1	oleosin 1	0	356.214	5954.11	5110.03
BnaA03g51860D	Cluster-2	AT4G32010	HSL1, HSI2-L1, VAL2	HSI2-like 1	1.96919	2.13604	2.11569	5.85775
BnaA03g53730D	Cluster-2	AT4G37050	PLP4, PLA V, AtPLAIVC	PATATIN-like protein 4	0.694646	1.5894	5.71884	17.406
BnaA03g57470D	Cluster-2	AT3G15650		alpha/beta-Hydrolases superfamily protein	0	0.280019	1.18406	1.61993
BnaA04g02290D	Cluster-2	AT3G57650	LPAT2	lysophosphatidyl acyltransferase 2	0.0747001	1.85179	1.85638	5.92585
BnaA04g10460D	Cluster-2	AT5G40610		NAD-dependent glycerol-3-phosphate dehydrogenase family protein	1.49964	0.542608	6.43196	16.2422
BnaA04g12460D	Cluster-2	AT2G34770	FAH1, ATFAH1	fatty acid hydroxylase 1	0	1.04574	2.01193	1.64079
BnaA04g15210D	Cluster-2	AT2G25890		Oleosin family protein	0.548377	16.9103	37.3333	52.3305
BnaA04g19180D	Cluster-2	AT2G33150	PKT3, PED1, KAT2	peroxisomal 3-ketoacyl-CoA thiolase 3	5.27841	8.95465	7.8388	15.6983
BnaA04g23600D	Cluster-2	AT2G40890	CYP98A3	cytochrome P450, family 98, subfamily A, polypeptide 3	8.22159	4.85138	22.7087	25.6548
BnaA05g02350D	Cluster-2	AT2G41710		Integrase-type DNA-binding superfamily protein	6.31041	13.014	10.9426	27.7545
BnaA05g02890D	Cluster-2	AT2G42450		alpha/beta-Hydrolases superfamily protein	1.50583	2.27784	1.44097	11.247
BnaA05g10480D	Cluster-2	AT2G33150	PKT3, PED1, KAT2	peroxisomal 3-ketoacyl-CoA thiolase 3	49.3486	58.1102	53.9706	396.09
BnaA05g15310D	Cluster-2	AT1G51680	4CL1, 4CL.1, AT4CL1	4-coumarate:CoA ligase 1	5.16933	20.3189	66.6222	103.592
BnaA05g23690D	Cluster-2	AT3G15850	FAD5, FADB, JB67, ADS3	fatty acid desaturase 5	23.5837	37.4165	55.1848	67.5095
BnaA05g25260D	Cluster-2	AT3G14205		Phosphoinositide phosphatase family protein	2.78439	2.95375	2.83046	4.17223
BnaA05g26380D	Cluster-2	AT3G12800	SDRB, DECR	short-chain dehydrogenase-reductase B	48.56	47.2211	51.1606	99.3619
BnaA05g28620D	Cluster-2	AT3G09920	PIP5K9	phosphatidyl inositol monophosphate 5 kinase	1.27425	1.16272	4.60384	7.61757
BnaA06g31810D	Cluster-2	AT3G27870		ATPase E1-E2 type family protein / haloacid dehalogenase-like hydrolase family protein	3.05316	3.54948	3.45735	21.5379
BnaA06g33610D	Cluster-2	AT2G03890	ATPI4K GAMMA 7, UBDK GAMMA 7, PI4K GAMMA 7	phosphoinositide 4-kinase gamma 7	21.672	22.4638	22.3664	32.7473
BnaA07g14960D	Cluster-2	AT5G40420	OLEO2, OLE2	oleosin 2	0	184.851	780.786	1053.05
BnaA07g17190D	Cluster-2	AT3G57140	SDP1-LIKE	sugar-dependent 1-like	0.0939785	6.0542	2.70653	11.6103
BnaA07g23320D	Cluster-2	AT1G71960	ABCG25, ATABCG25	ATP-binding casette family G25	0.826123	2.03106	2.00758	6.12919
BnaA07g31430D	Cluster-2	AT1G74320		Protein kinase superfamily protein	18.464	25.0755	24.5549	33.5381
BnaA07g36000D	Cluster-2	AT2G19450	TAG1, AS11, ABX45, DGAT1, RDS1, ATDGAT	membrane bound O-acyl transferase (MBOAT) family protein	5.85752	35.5167	54.0874	94.624
BnaA08g09710D	Cluster-2	AT4G21534		Diacylglycerol kinase family protein	0.603683	4.86877	8.40773	7.53182
BnaA08g14540D	Cluster-2	AT4G25140	OLEO1, OLE1	oleosin 1	2.29616	3122.69	7816.76	14973.5
BnaA08g16170D	Cluster-2	AT4G39850	PXA1, PED3, CTS, ACN2, AtABCD1	peroxisomal ABC transporter 1	14.8158	18.5878	13.7299	21.8047
BnaA08g26420D	Cluster-2	AT1G09430	ACLA-3	ATP-citrate lyase A-3	28.257	38.2809	63.3422	52.392
BnaA08g28040D	Cluster-2	AT2G33150	PKT3, PED1, KAT2	peroxisomal 3-ketoacyl-CoA thiolase 3	6.27185	5.79338	7.1449	8.89904
BnaA09g02110D	Cluster-2	AT3G27660	OLEO4, OLE3	oleosin 4	0	1617.64	19974.1	26170.7
BnaA09g05710D	Cluster-2	AT5G61590		Integrase-type DNA-binding superfamily protein	0	0.349991	7.84468	50.9868
BnaA09g07080D	Cluster-2	AT5G65110	ACX2, ATACX2	acyl-CoA oxidase 2	0.730573	1.74031	0.617016	38.3705
BnaA09g20200D	Cluster-2	AT4G04870	CLS	cardiolipin synthase	8.75462	8.32507	9.084	10.0428
BnaA09g28830D	Cluster-2	AT1G26270		Phosphatidylinositol 3- and 4-kinase family protein	4.43523	10.157	7.15275	31.668
BnaA09g39950D	Cluster-2	AT3G62590		alpha/beta-Hydrolases superfamily protein	1.18318	2.82355	6.85483	9.2226
BnaA09g42760D	Cluster-2	AT2G22240	ATMIPS2, MIPS2, ATIPS2	myo-inositol-1-phosphate synthase 2	21.0892	35.9622	26.5007	100.405
BnaA10g05760D	Cluster-2	AT5G51210	OLEO3	oleosin3	0	230.173	1621.9	1514.1
BnaA10g19480D	Cluster-2	AT5G14180	MPL1	Myzus persicae-induced lipase 1	3.59892	0.342716	9.83558	98.3192
BnaA10g26340D	Cluster-2	AT5G03770	KDTA	KDO transferase A	1.29904	2.8475	1.32083	4.09677
BnaA10g28060D	Cluster-2	AT1G06290	ACX3, ATACX3	acyl-CoA oxidase 3	0.712904	1.66399	0.751564	22.2076
BnaAnng11140D	Cluster-2	AT3G18280		Bifunctional inhibitor/lipid-transfer protein/seed storage 2S albumin superfamily protein	0	0	1.73924	13.2905
BnaAnng29560D	Cluster-2	AT3G45770		Polyketide synthase, enoylreductase family protein	1.81712	2.33151	1.83179	3.16487
BnaC01g01830D	Cluster-2	AT4G37070	PLP1, PLA IVA, AtPLAIVA	Acyl transferase/acyl hydrolase/lysophospholipase superfamily protein	0	3.64142	69.4849	64.4422
BnaC01g04290D	Cluster-2	AT4G34100		RING/U-box superfamily protein	17.6657	24.3338	17.3095	49.0452
BnaC01g04950D	Cluster-2	AT4G33240	FAB1A	1-phosphatidylinositol-4-phosphate 5-kinases;zinc ion binding;1-phosphatidylinositol-3-phosphate 5-kinases	4.14245	6.30745	4.79693	13.3887
BnaC01g13840D	Cluster-2	AT4G22340	CDS2	cytidinediphosphate diacylglycerol synthase 2	0.295422	1.3083	0.848567	3.65031
BnaC01g17050D	Cluster-2	AT4G25140	OLEO1, OLE1	oleosin 1	0.220666	360.902	2733.78	5336.66
BnaC01g17660D	Cluster-2	AT4G25750		ABC-2 type transporter family protein	1.5609	2.57288	5.08438	8.99498
BnaC01g18950D	Cluster-2	AT4G26740	ATS1, CLO1, ATPXG1	seed gene 1	0	189.744	2219.94	2492.42
BnaC01g20440D	Cluster-2	AT4G27780	ACBP2	acyl-CoA binding protein 2	7.36545	7.06489	23.2639	21.4958
BnaC02g04910D	Cluster-2	AT5G13640	ATPDAT, PDAT, PDAT1	phospholipid:diacylglycerol acyltransferase	14.1894	17.0653	11.8952	21.2211
BnaC02g37030D	Cluster-2	AT3G27660	OLEO4, OLE3	oleosin 4	0	482.907	4989.98	7106.03
BnaC02g40590D	Cluster-2	AT5G25370	PLDALPHA3	phospholipase D alpha 3	0.086152	0	1.59909	4.64621
BnaC02g48930D	Cluster-2	AT5G66450		Phosphatidic acid phosphatase (PAP2) family protein	7.33771	16.1799	8.62724	22.6853
BnaC03g16960D	Cluster-2	AT2G30490	ATC4H, C4H, CYP73A5, REF3	cinnamate-4-hydroxylase	1.69386	24.6772	18.3345	49.3247
BnaC03g18470D	Cluster-2	AT2G33150	PKT3, PED1, KAT2	peroxisomal 3-ketoacyl-CoA thiolase 3	14.4091	21.0134	20.5634	29.7977
BnaC03g19130D	Cluster-2	AT2G34770	FAH1, ATFAH1	fatty acid hydroxylase 1	1.06035	0.751723	6.03417	7.65351
BnaC03g25130D	Cluster-2	AT2G45150	CDS4	cytidinediphosphate diacylglycerol synthase 4	0.774867	1.75015	2.01821	7.91215
BnaC03g25360D	Cluster-2	AT2G45670		calcineurin B subunit-related	2.93314	4.19084	2.74645	4.56941
BnaC03g28790D	Cluster-2	AT4G10020	AtHSD5, HSD5	hydroxysteroid dehydrogenase 5	0	4.96314	124.349	492.786
BnaC03g34950D	Cluster-2	AT3G06860	MFP2, ATMFP2	multifunctional protein 2	19.0747	20.6152	18.4644	111.121
BnaC03g39220D	Cluster-2	AT3G15650		alpha/beta-Hydrolases superfamily protein	0.125199	0.506634	2.8615	5.29052
BnaC03g44210D	Cluster-2	AT2G04540		Beta-ketoacyl synthase	3.07273	3.37067	2.97084	6.74424
BnaC03g50130D	Cluster-2	AT5G64080		Bifunctional inhibitor/lipid-transfer protein/seed storage 2S albumin superfamily protein	112.359	177.77	123.108	214.874
BnaC03g64130D	Cluster-2	AT4G21534		Diacylglycerol kinase family protein	1.37801	3.76812	5.35609	8.15869
BnaC03g72510D	Cluster-2	AT2G40220	ABI4, SUN6, SIS5, ISI3, GIN6, SAN5, ATABI4	Integrase-type DNA-binding superfamily protein	0	4.85203	3.67502	10.1426
BnaC04g02040D	Cluster-2	AT2G41710		Integrase-type DNA-binding superfamily protein	11.4107	14.3719	11.3638	29.6418
BnaC04g11470D	Cluster-2	AT2G33150	PKT3, PED1, KAT2	peroxisomal 3-ketoacyl-CoA thiolase 3	77.5798	92.9167	110.59	430.999
BnaC04g14330D	Cluster-2	AT2G30490	ATC4H, C4H, CYP73A5, REF3	cinnamate-4-hydroxylase	12.4357	40.0889	62.4338	76.3605
BnaC04g32730D	Cluster-2	AT5G40610		NAD-dependent glycerol-3-phosphate dehydrogenase family protein	2.61502	2.27816	3.3377	4.89487
BnaC04g38160D	Cluster-2	AT2G25890		Oleosin family protein	0.882907	40.3837	53.654	89.8337
BnaC04g43560D	Cluster-2	AT2G33150	PKT3, PED1, KAT2	peroxisomal 3-ketoacyl-CoA thiolase 3	10.4095	17.3439	14.5004	29.99
BnaC04g45790D	Cluster-2	AT2G38530	LTP2, LP2, cdf3	lipid transfer protein 2	29.4402	658.27	3737.39	5445.02
BnaC05g20420D	Cluster-2	AT1G26270		Phosphatidylinositol 3- and 4-kinase family protein	9.19556	19.8927	13.8131	39.3778
BnaC05g30190D	Cluster-2	AT3G22400	LOX5	PLAT/LH2 domain-containing lipoxygenase family protein	8.60317	18.565	19.7277	32.7988
BnaC05g34600D	Cluster-2	AT3G18570		Oleosin family protein	2.37155	2.82054	90.6018	154.437
BnaC05g43070D	Cluster-2	AT3G09920	PIP5K9	phosphatidyl inositol monophosphate 5 kinase	0.83541	0.897915	3.06332	5.69451
BnaC06g08930D	Cluster-2	AT1G51680	4CL1, 4CL.1, AT4CL1	4-coumarate:CoA ligase 1	4.78757	31.2334	120.243	144.746
BnaC06g12930D	Cluster-2	AT5G40420	OLEO2, OLE2	oleosin 2	0	393.964	1368.4	1899.47
BnaC06g30250D	Cluster-2	AT4G39670		Glycolipid transfer protein (GLTP) family protein	0.930446	0.159745	1.00186	7.50182
BnaC06g35230D	Cluster-2	AT1G74320		Protein kinase superfamily protein	10.771	15.4506	13.7514	17.9053
BnaC06g36850D	Cluster-2	AT1G76150	ECH2, ATECH2	enoyl-CoA hydratase 2	25.4665	29.9128	22.482	64.3551
BnaC07g24800D	Cluster-2	AT3G27870		ATPase E1-E2 type family protein / haloacid dehalogenase-like hydrolase family protein	1.59999	3.16495	2.69263	14.5234
BnaC07g36060D	Cluster-2	AT4G19860		alpha/beta-Hydrolases superfamily protein	9.6059	9.68572	10.2094	13.3501
BnaC07g40870D	Cluster-2	AT4G27420		ABC-2 type transporter family protein	0.0407132	1.00139	3.67416	3.65905
BnaC07g46410D	Cluster-2	AT4G37070	PLP1, PLA IVA, AtPLAIVA	Acyl transferase/acyl hydrolase/lysophospholipase superfamily protein	0	0.271666	13.8141	13.8783
BnaC07g46420D	Cluster-2	AT4G37050	PLP4, PLA V, AtPLAIVC	PATATIN-like protein 4	0.57223	0.89431	6.89654	18.3181
BnaC08g01770D	Cluster-2	AT1G06360		Fatty acid desaturase family protein	0.101264	2.11089	1.41569	3.15497
BnaC08g09570D	Cluster-2	AT4G14440	ATECI3, ECI3, HCD1	3-hydroxyacyl-CoA dehydratase 1	28.3826	27.9895	28.2872	177.747
BnaC08g11970D	Cluster-2	AT4G25140	OLEO1, OLE1	oleosin 1	1.36276	1217.29	3130.47	5670.83
BnaC08g27570D	Cluster-2	AT3G56700	FAR6	fatty acid reductase 6	0	0	16.8919	14.4139
BnaC08g32310D	Cluster-2	AT3G62590		alpha/beta-Hydrolases superfamily protein	0.725166	2.00137	5.49531	5.58789
BnaC08g35240D	Cluster-2	AT2G22240	ATMIPS2, MIPS2, ATIPS2	myo-inositol-1-phosphate synthase 2	1.98041	27.9381	17.647	374.734
BnaC09g05370D	Cluster-2	AT5G61590		Integrase-type DNA-binding superfamily protein	0.506226	0.176403	7.08284	49.262
BnaC09g06780D	Cluster-2	AT5G65110	ACX2, ATACX2	acyl-CoA oxidase 2	0.954299	1.51936	0.598267	35.5127
BnaC09g22540D	Cluster-2	AT4G04870	CLS	cardiolipin synthase	9.50998	12.6393	9.40822	33.3058
BnaC09g25860D	Cluster-2	AT4G09760		Protein kinase superfamily protein	1.56212	8.28946	17.8783	17.2839
BnaC09g27370D	Cluster-2	AT5G51210	OLEO3	oleosin3	0	49.6573	1225.77	1081.73
BnaC09g31660D	Cluster-2	AT5G55240	ATPXG2	ARABIDOPSIS THALIANA PEROXYGENASE 2	0	2.16833	98.271	114.59
BnaC09g33980D	Cluster-2	AT5G58670	ATPLC1, ATPLC, PLC1	phospholipase C1	1.07618	1.30275	1.11513	2.6753
BnaC09g54530D	Cluster-2	AT5G14180	MPL1	Myzus persicae-induced lipase 1	1.89882	0.276785	5.73007	77.5237
BnaCnng07580D	Cluster-2	AT3G57140	SDP1-LIKE	sugar-dependent 1-like	0.224519	2.54414	1.81577	22.2703
BnaCnng13910D	Cluster-2	AT2G34770	FAH1, ATFAH1	fatty acid hydroxylase 1	0	1.07541	0.594613	14.4852
BnaCnng14990D	Cluster-2	AT4G13550		triglyceride lipases;triglyceride lipases	8.58418	9.92841	8.35512	15.1296
BnaCnng18570D	Cluster-2	AT3G03530	NPC4	non-specific phospholipase C4	0.657326	0.252004	8.82838	6.84602
BnaCnng57830D	Cluster-2	AT5G50700	HSD1	hydroxysteroid dehydrogenase 1	0	0	141.457	3519.9
BnaCnng70200D	Cluster-2	AT1G69640	SBH1	sphingoid base hydroxylase 1	10.0025	9.34327	11.2155	11.9989
BnaA01g02170D	Cluster-3	AT5G60620	GPAT9	glycerol-3-phosphate acyltransferase 9	27.9435	31.2127	25.5462	12.5854
BnaA01g03840D	Cluster-3	AT4G33030	SQD1	sulfoquinovosyldiacylglycerol 1	9.26232	13.8811	3.61185	1.23948
BnaA01g05080D	Cluster-3	AT4G31780	MGD1, MGDA	monogalactosyl diacylglycerol synthase 1	10.8868	10.6397	2.95935	4.75083
BnaA01g06190D	Cluster-3	AT4G30950	FAD6, FADC, SFD4	fatty acid desaturase 6	31.9136	107.334	14.4473	1.69724
BnaA01g06700D	Cluster-3	AT4G30340	ATDGK7, DGK7	diacylglycerol kinase 7	5.5182	7.38603	6.01991	1.90484
BnaA01g07820D	Cluster-3	AT4G29070		Phospholipase A2 family protein	20.1501	23.9267	15.2002	5.37042
BnaA01g10780D	Cluster-3	AT4G20870	FAH2, ATFAH2	fatty acid hydroxylase 2	130.366	97.295	18.9255	5.57762
BnaA01g12140D	Cluster-3	AT4G22330	ATCES1	Alkaline phytoceramidase (aPHC)	24.6707	15.8813	5.91434	9.2627
BnaA01g12290D	Cluster-3	AT4G22550		Phosphatidic acid phosphatase (PAP2) family protein	4.83081	8.42176	2.7621	3.66464
BnaA01g13470D	Cluster-3	AT4G23850	LACS4	AMP-dependent synthetase and ligase family protein	93.0765	101.564	53.0895	11.4421
BnaA01g13630D	Cluster-3	AT4G24160		alpha/beta-Hydrolases superfamily protein	24.7652	23.9794	13.5408	17.6446
BnaA01g18750D	Cluster-3	AT4G15130	ATCCT2, CCT2	phosphorylcholine cytidylyltransferase2	1.59616	1.5579	0.225268	0.12035
BnaA01g21980D	Cluster-3	AT1G59820	ALA3	aminophospholipid ATPase 3	13.829	10.6783	4.56899	3.97744
BnaA01g35290D	Cluster-3	AT5G57020	NMT1, ATNMT1	myristoyl-CoA:protein N-myristoyltransferase	16.7684	16.4778	11.2991	8.85077
BnaA02g02420D	Cluster-3	AT5G14980		alpha/beta-Hydrolases superfamily protein	2.26791	2.49553	0.231169	0.421622
BnaA02g04130D	Cluster-3	AT5G19290		alpha/beta-Hydrolases superfamily protein	13.7129	27.9402	4.96299	1.60758
BnaA02g04430D	Cluster-3	AT3G55290		NAD(P)-binding Rossmann-fold superfamily protein	1.29095	1.71466	1.15241	0
BnaA02g05070D	Cluster-3	AT5G20730	NPH4, MSG1, IAA21, ARF7, TIR5, BIP	Transcriptional factor B3 family protein / auxin-responsive factor AUX/IAA-related	6.87017	6.15357	2.818	3.57356
BnaA02g07120D	Cluster-3	AT5G59310	LTP4	lipid transfer protein 4	181.613	800.595	2.9047	0
BnaA02g12020D	Cluster-3	AT1G65260	PTAC4, VIPP1	plastid transcriptionally active 4	33.0984	46.2363	16.6647	19.4811
BnaA02g12080D	Cluster-3	AT1G65410	ATNAP11, TGD3, NAP11	non-intrinsic ABC protein 11	14.7075	16.2059	5.39457	2.5337
BnaA02g13510D	Cluster-3	AT1G68000	ATPIS1, ATPIS, PIS1	phosphatidylinositol synthase 1	48.5812	29.0814	13.5822	6.05879
BnaA02g15290D	Cluster-3	AT1G71010	FAB1C	FORMS APLOID AND BINUCLEATE CELLS 1C	5.67165	3.07092	1.37265	0.893061
BnaA02g17090D	Cluster-3	AT1G75020	LPAT4	lysophosphatidyl acyltransferase 4	1.9433	2.02457	1.01227	1.18963
BnaA02g19010D	Cluster-3	AT1G78690		Phospholipid/glycerol acyltransferase family protein	2.82385	2.23278	0.602532	0.664817
BnaA02g22590D	Cluster-3	AT3G20480		tetraacyldisaccharide 4'-kinase family protein	7.148	7.87513	5.8347	5.02235
BnaA02g25590D	Cluster-3	AT5G47630	mtACP3	mitochondrial acyl carrier protein 3	23.008	13.8931	5.76961	1.07823
BnaA02g25680D	Cluster-3	AT5G47730		Sec14p-like phosphatidylinositol transfer family protein	5.38161	4.70559	2.82189	1.69016
BnaA02g26990D	Cluster-3	AT2G01320		ABC-2 type transporter family protein	7.74211	20.7076	3.2287	1.58962
BnaA02g30210D	Cluster-3	AT5G48490		Bifunctional inhibitor/lipid-transfer protein/seed storage 2S albumin superfamily protein	147.605	117.267	7.71157	0
BnaA02g30470D	Cluster-3	AT5G48880		peroxisomal 3-keto-acyl-CoA thiolase 2	137.746	203.604	159.108	2.79913
BnaA02g30820D	Cluster-3	AT5G49460	ACLB-2	ATP citrate lyase subunit B 2	25.7181	35.4776	15.6586	1.0199
BnaA02g34880D	Cluster-3	AT5G65940	CHY1	beta-hydroxyisobutyryl-CoA hydrolase 1	20.2649	24.8831	16.1295	16.0769
BnaA02g36050D	Cluster-3	AT1G77740	PIP5K2	phosphatidylinositol-4-phosphate 5-kinase 2	12.6004	7.76413	2.05846	1.47326
BnaA02g36400D	Cluster-3	AT4G00520		Acyl-CoA thioesterase family protein	7.95993	4.90401	2.18925	0.723357
BnaA03g01540D	Cluster-3	AT5G04930	ALA1	aminophospholipid ATPase 1	4.199	4.45332	2.11139	2.75344
BnaA03g06000D	Cluster-3	AT5G16390	CAC1, CAC1A, BCCP, BCCP1	chloroplastic acetylcoenzyme A carboxylase 1	18.9201	29.3706	2.5657	1.1234
BnaA03g09530D	Cluster-3	AT5G59320	LTP3	lipid transfer protein 3	20.5354	29.1069	1.46902	0
BnaA03g13210D	Cluster-3	AT5G51290		Diacylglycerol kinase family protein	6.80856	6.7549	4.54909	3.14955
BnaA03g14860D	Cluster-3	AT2G32260	ATCCT1, CCT1	phosphorylcholine cytidylyltransferase	29.1684	23.4391	12.624	16.3943
BnaA03g15470D	Cluster-3	AT2G33510		unknown protein; INVOLVED IN: biological_process unknown; LOCATED IN: cellular_component unknown;BEST Arabidopsis thaliana protein match is: unknown protein(TAIR:AT1G28070.1).	1.00606	3.72337	0.787701	0.240628
BnaA03g16270D	Cluster-3	AT2G35690	ACX5	acyl-CoA oxidase 5	4.22603	2.04918	0.659805	0.413477
BnaA03g17500D	Cluster-3	AT2G37940	AtIPCS2	Arabidopsis Inositol phosphorylceramide synthase 2	1.90428	1.50352	0.159273	0.319531
BnaA03g18490D	Cluster-3	AT2G39220	PLP6, PLA IIB	PATATIN-like protein 6	4.15751	16.1234	2.92571	0.415343
BnaA03g18520D	Cluster-3	AT2G39290	PGPS1, PGP1, PGS1	phosphatidylglycerolphosphate synthase 1	4.32995	4.50028	1.20716	1.9219
BnaA03g19580D	Cluster-3	AT2G41710		Integrase-type DNA-binding superfamily protein	11.4601	18.3842	8.46434	8.33881
BnaA03g20470D	Cluster-3	AT2G43790	ATMPK6, MPK6, MAPK6, ATMAPK6	MAP kinase 6	27.1542	18.7909	14.0445	13.8941
BnaA03g20820D	Cluster-3	AT2G44620	MTACP-1, MTACP1	mitochondrial acyl carrier protein 1	168.756	168.877	92.681	108.701
BnaA03g21830D	Cluster-3	AT2G47630		alpha/beta-Hydrolases superfamily protein	3.05868	2.75648	1.89802	0
BnaA03g29000D	Cluster-3	AT3G05420	ACBP4	acyl-CoA binding protein 4	2.75708	3.97387	1.94061	0.709542
BnaA03g34980D	Cluster-3	AT3G18860		transducin family protein / WD-40 repeat family protein	16.0611	14.6755	5.96396	3.96767
BnaA03g35170D	Cluster-3	AT3G19260	LAG1 HOMOLOG 2, LOH2	LAG1 homologue 2	6.68574	7.38333	4.02157	2.10424
BnaA03g38210D	Cluster-3	AT2G06050	OPR3	oxophytodienoate-reductase 3	43.0287	28.0813	13.4096	2.51391
BnaA03g40730D	Cluster-3	AT3G50110	ATPEN3, PEN3	PTEN 3	6.08509	3.77757	1.21734	0.0671772
BnaA03g42330D	Cluster-3	AT4G16070		Mono-/di-acylglycerol lipase, N-terminal;Lipase, class 3	5.67095	5.40256	4.34748	1.76127
BnaA03g44730D	Cluster-3	AT4G21540	SPHK1	sphingosine kinase 1	10.6684	10.8293	7.35016	7.16044
BnaA03g45270D	Cluster-3	AT4G22300	SOBER1	carboxylesterases	45.6194	34.7019	14.2468	0.902272
BnaA03g45300D	Cluster-3	AT4G22330	ATCES1	Alkaline phytoceramidase (aPHC)	22.5684	17.4531	8.4779	10.1697
BnaA03g46540D	Cluster-3	AT4G24230	ACBP3	acyl-CoA-binding domain 3	14.5098	15.3957	4.98606	2.46006
BnaA03g47100D	Cluster-3	AT4G25050	ACP4	acyl carrier protein 4	7.90632	7.83493	1.26377	2.33583
BnaA03g51720D	Cluster-3	AT4G31780	MGD1, MGDA	monogalactosyl diacylglycerol synthase 1	5.83579	5.76639	1.65967	0.500503
BnaA03g52320D	Cluster-3	AT4G33030	SQD1	sulfoquinovosyldiacylglycerol 1	10.934	12.0682	4.66096	5.74912
BnaA03g60440D	Cluster-3	AT1G62430	ATCDS1, CDS1	CDP-diacylglycerol synthase 1	8.61054	8.95821	5.81353	4.3134
BnaA04g00050D	Cluster-3	AT3G63200	PLP9, PLA IIIB	PATATIN-like protein 9	8.93597	8.48396	1.06083	0
BnaA04g04400D	Cluster-3	AT3G54020	AtIPCS1	Arabidopsis Inositol phosphorylceramide synthase 1	19.4738	24.8636	12.932	9.54398
BnaA04g04410D	Cluster-3	AT3G54010	PAS1, DEI1	FKBP-type peptidyl-prolyl cis-trans isomerase family protein	22.9202	15.0672	9.98208	7.7901
BnaA04g04450D	Cluster-3	AT3G53980		Bifunctional inhibitor/lipid-transfer protein/seed storage 2S albumin superfamily protein	4.70332	5.83725	0.534784	0
BnaA04g08230D	Cluster-3	AT5G37710		alpha/beta-Hydrolases superfamily protein	5.17816	3.18923	1.85139	1.7453
BnaA04g09370D	Cluster-3	AT5G39500	GNL1, ERMO1	GNOM-like 1	4.96035	5.34178	1.69398	1.91031
BnaA04g15380D	Cluster-3	AT2G26250	FDH, KCS10	3-ketoacyl-CoA synthase 10	64.4495	69.9351	16.3204	1.44559
BnaA04g15510D	Cluster-3	AT2G26870	NPC2	non-specific phospholipase C2	24.9633	50.4706	9.42848	0.881286
BnaA04g15520D	Cluster-3	AT2G26910	PDR4, ATPDR4	pleiotropic drug resistance 4	10.4748	9.63882	3.27359	0.396456
BnaA04g17620D	Cluster-3	AT2G30550		alpha/beta-Hydrolases superfamily protein	3.94514	3.28742	2.43607	2.00113
BnaA04g19570D	Cluster-3	AT2G33510		unknown protein; INVOLVED IN: biological_process unknown; LOCATED IN: cellular_component unknown;BEST Arabidopsis thaliana protein match is: unknown protein(TAIR:AT1G28070.1).	5.37005	5.34785	2.09824	0.216133
BnaA04g20340D	Cluster-3	AT2G34770	FAH1, ATFAH1	fatty acid hydroxylase 1	20.1158	32.1182	0.466944	0.191386
BnaA04g20360D	Cluster-3	AT2G34770	FAH1, ATFAH1	fatty acid hydroxylase 1	7.09194	9.00842	0.152677	0.192912
BnaA04g23070D	Cluster-3	AT2G39420		alpha/beta-Hydrolases superfamily protein	7.31313	3.61033	0.105487	0
BnaA04g23450D	Cluster-3	AT2G40690	GLY1, SFD1	NAD-dependent glycerol-3-phosphate dehydrogenase family protein	4.9807	5.0003	3.44893	3.04185
BnaA04g26330D	Cluster-3	AT2G45670		calcineurin B subunit-related	2.27684	2.04812	0.911037	0.532161
BnaA04g26670D	Cluster-3	AT2G46090		Diacylglycerol kinase family protein	7.84531	10.0817	2.36793	0.865757
BnaA05g05360D	Cluster-3	AT2G46090		Diacylglycerol kinase family protein	25.8013	36.6498	15.9889	3.41083
BnaA05g08550D	Cluster-3	AT2G35490		Plastid-lipid associated protein PAP / fibrillin family protein	26.2726	46.3983	15.6646	13.0682
BnaA05g10750D	Cluster-3	AT2G32260	ATCCT1, CCT1	phosphorylcholine cytidylyltransferase	68.9119	45.0037	28.9435	31.6281
BnaA05g11140D	Cluster-3	AT2G31830		endonuclease/exonuclease/phosphatase family protein	1.53537	1.94229	1.04034	0.675826
BnaA05g15230D	Cluster-3	AT1G51500	CER5, D3, ABCG12, WBC12, ATWBC12	ABC-2 type transporter family protein	11.727	37.4684	2.37291	0.779065
BnaA05g16200D	Cluster-3	AT1G49340	ATPI4K ALPHA	Phosphatidylinositol 3- and 4-kinase family protein	9.48222	9.69622	3.21535	2.94405
BnaA05g16330D	Cluster-3	AT1G32200	ATS1, ACT1	phospholipid/glycerol acyltransferase family protein	10.6962	16.0267	6.30146	3.43444
BnaA05g18740D	Cluster-3	AT3G20320	TGD2	trigalactosyldiacylglycerol2	11.9384	14.7468	6.00892	2.98245
BnaA05g20960D	Cluster-3	AT3G19240		Vacuolar import/degradation, Vid27-related protein	27.1117	25.6386	12.8866	14.5773
BnaA05g21240D	Cluster-3	AT3G18860		transducin family protein / WD-40 repeat family protein	15.9474	13.1363	4.82794	2.25305
BnaA05g21250D	Cluster-3	AT3G18850	LPAT5	lysophosphatidyl acyltransferase 5	13.366	12.4033	11.0106	2.63567
BnaA05g23110D	Cluster-3	AT3G16785	PLDP1, PLDZ1, PLDZETA1, PLD ZETA 1	phospholipase D P1	8.59618	5.76298	2.27464	2.97132
BnaA05g23740D	Cluster-3	AT3G15730	PLDALPHA1, PLD	phospholipase D alpha 1	45.2658	43.1601	14.0996	24.0389
BnaA05g27590D	Cluster-3	AT3G11470		4'-phosphopantetheinyl transferase superfamily	1.32168	2.50658	0.720237	0.96386
BnaA05g28090D	Cluster-3	AT3G10840		alpha/beta-Hydrolases superfamily protein	5.40825	5.26868	1.01864	0.183831
BnaA05g30850D	Cluster-3	AT3G06510	SFR2, ATSFR2	Glycosyl hydrolase superfamily protein	9.39099	12.4192	3.93646	0.351435
BnaA05g31780D	Cluster-3	AT3G05420	ACBP4	acyl-CoA binding protein 4	28.6814	17.7699	9.10769	2.37698
BnaA05g36060D	Cluster-3	AT1G31812	ACBP6, ACBP	acyl-CoA-binding protein 6	593.619	940.314	585.881	152.755
BnaA06g00980D	Cluster-3	AT1G53390		P-loop containing nucleoside triphosphate hydrolases superfamily protein	6.42085	3.07128	0.797175	0.193138
BnaA06g01500D	Cluster-3	AT1G52760	LysoPL2	lysophospholipase 2	9.65526	17.6528	8.84626	3.4689
BnaA06g03180D	Cluster-3	AT1G49340	ATPI4K ALPHA	Phosphatidylinositol 3- and 4-kinase family protein	8.45646	9.13528	4.86642	2.1939
BnaA06g05010D	Cluster-3	AT1G08640	CJD1	Chloroplast J-like domain 1	26.6845	40.4194	16.6705	20.18
BnaA06g05380D	Cluster-3	AT1G09330		unknown protein; FUNCTIONS IN: molecular_function unknown; INVOLVED IN: biological_process unknown;LOCATED IN: integral to membrane; EXPRESSED IN: 24 plant structures; EXPRESSED DURING: 15 growth stages; CONTAINS InterPro DOMAIN/s: Protein of unknown function DUF846, eukaryotic(InterPro:IPR008564); Has 518 Blast hits to 518 proteins in 206 species: Archae - 0; Bacteria - 0; Metazoa - 193; Fungi- …	69.0833	60.5869	25.4508	16.5607
BnaA06g08020D	Cluster-3	AT1G12640		MBOAT (membrane bound O-acyl transferase) family protein	19.6566	21.322	15.0287	14.3377
BnaA06g09070D	Cluster-3	AT1G14290	SBH2	sphingoid base hydroxylase 2	5.88686	4.68463	1.29744	0.584535
BnaA06g12060D	Cluster-3	AT1G17840	WBC11, ABCG11, DSO, COF1, ATWBC11	white-brown complex homolog protein 11	6.53754	4.74315	2.39191	1.85271
BnaA06g13320D	Cluster-3	AT1G19220	ARF19, IAA22, ARF11	auxin response factor 19	1.72778	1.74616	0.540112	0.864849
BnaA06g19060D	Cluster-3	AT3G48780	ATSPT1, SPT1	serine palmitoyltransferase 1	47.8377	47.589	28.6107	34.4944
BnaA06g22880D	Cluster-3	AT5G63770	ATDGK2, DGK2	diacylglycerol kinase 2	6.0013	4.64367	1.97109	2.33247
BnaA06g26190D	Cluster-3	AT5G23450	ATLCBK1, LCBK1	long-chain base (LCB) kinase 1	15.3475	12.5939	5.49031	4.98734
BnaA06g26500D	Cluster-3	AT5G23940	EMB3009, PEL3, DCR	HXXXD-type acyl-transferase family protein	50.962	23.7808	0.549364	1.6482
BnaA06g31220D	Cluster-3	AT3G28910	ATMYB30, MYB30	myb domain protein 30	5.00966	3.64116	0.445047	0.493988
BnaA06g31230D	Cluster-3	AT3G28910	ATMYB30, MYB30	myb domain protein 30	3.41183	3.03247	0.557039	0.247039
BnaA06g35290D	Cluster-3	AT5G47730		Sec14p-like phosphatidylinositol transfer family protein	3.31101	3.58756	1.78587	2.26288
BnaA06g38530D	Cluster-3	AT1G19800	TGD1	trigalactosyldiacylglycerol 1	10.3901	17.2867	6.9579	5.97209
BnaA07g00870D	Cluster-3	AT2G19880		Nucleotide-diphospho-sugar transferases superfamily protein	10.2517	7.69397	1.9755	0.810671
BnaA07g03890D	Cluster-3	AT2G15230	ATLIP1, LIP1	lipase 1	11.1023	15.2227	3.6358	2.39945
BnaA07g08500D	Cluster-3	AT1G28300	LEC2	AP2/B3-like transcriptional factor family protein	9.57156	5.02391	0.219851	0
BnaA07g10360D	Cluster-3	AT1G22620	ATSAC1	Phosphoinositide phosphatase family protein	6.10849	5.93923	4.10955	4.15198
BnaA07g10770D	Cluster-3	AT1G21970	LEC1, EMB 212, EMB212, NF-YB9	Histone superfamily protein	23.6599	128.108	5.72819	0
BnaA07g12610D	Cluster-3	AT5G66450		Phosphatidic acid phosphatase (PAP2) family protein	1.46631	2.0998	0.903025	0.922581
BnaA07g13050D	Cluster-3	AT2G27130		Bifunctional inhibitor/lipid-transfer protein/seed storage 2S albumin superfamily protein	37.8475	24.0462	4.34474	0.665721
BnaA07g14720D	Cluster-3	AT5G39500	GNL1, ERMO1	GNOM-like 1	11.5586	12.3912	4.74676	7.10256
BnaA07g16240D	Cluster-3	AT3G54010	PAS1, DEI1	FKBP-type peptidyl-prolyl cis-trans isomerase family protein	18.4574	13.6926	7.99421	4.79897
BnaA07g17400D	Cluster-3	AT3G57650	LPAT2	lysophosphatidyl acyltransferase 2	38.6413	42.9528	27.0262	17.5249
BnaA07g18510D	Cluster-3	AT3G59770	SAC9	sacI homology domain-containing protein / WW domain-containing protein	3.90544	3.7919	1.85164	1.22084
BnaA07g18630D	Cluster-3	AT3G60340		alpha/beta-Hydrolases superfamily protein	64.8013	36.7944	16.8983	12.8188
BnaA07g18950D	Cluster-3	AT3G61150	HDG1, HD-GL2-1	homeodomain GLABROUS 1	3.93232	6.88699	5.42902	0.540496
BnaA07g19880D	Cluster-3	AT1G80460	NHO1, GLI1	Actin-like ATPase superfamily protein	11.2273	12.8661	6.63868	3.16261
BnaA07g20190D	Cluster-3	AT1G80950		Phospholipid/glycerol acyltransferase family protein	3.59856	3.66552	2.57061	2.14393
BnaA07g22570D	Cluster-3	AT1G73680	ALPHA DOX2	alpha dioxygenase	3.20392	4.46597	3.37447	1.60758
BnaA07g22620D	Cluster-3	AT1G73600		S-adenosyl-L-methionine-dependent methyltransferases superfamily protein	73.2365	65.3165	6.78694	0.692142
BnaA07g23760D	Cluster-3	AT1G70670		Caleosin-related family protein	16.0817	10.5103	6.3372	5.76333
BnaA07g24600D	Cluster-3	AT1G68530	CUT1, POP1, CER6, G2, KCS6	3-ketoacyl-CoA synthase 6	50.3673	20.7266	0.690494	0.47395
BnaA07g24850D	Cluster-3	AT1G68000	ATPIS1, ATPIS, PIS1	phosphatidylinositol synthase 1	43.9218	25.9509	13.3218	8.05853
BnaA07g25340D	Cluster-3	AT1G65580	FRA3	Endonuclease/exonuclease/phosphatase family protein	13.8869	11.7303	6.0941	6.55477
BnaA07g27360D	Cluster-3	AT1G68710		ATPase E1-E2 type family protein / haloacid dehalogenase-like hydrolase family protein	1.4642	1.88621	1.14037	0.325561
BnaA07g37090D	Cluster-3	AT1G26130		ATPase E1-E2 type family protein / haloacid dehalogenase-like hydrolase family protein	2.01677	1.49784	0.726263	0.274184
BnaA08g00250D	Cluster-3	AT1G55840		Sec14p-like phosphatidylinositol transfer family protein	53.6252	37.0175	10.6625	2.10841
BnaA08g00590D	Cluster-3	AT1G55260		Bifunctional inhibitor/lipid-transfer protein/seed storage 2S albumin superfamily protein	11.377	33.461	6.78591	0.480334
BnaA08g00900D	Cluster-3	AT1G54100	ALDH7B4	aldehyde dehydrogenase 7B4	235.556	312.584	255.477	154.247
BnaA08g06960D	Cluster-3	AT1G32200	ATS1, ACT1	phospholipid/glycerol acyltransferase family protein	5.10647	13.3344	3.28664	3.15272
BnaA08g12780D	Cluster-3	AT4G30950	FAD6, FADC, SFD4	fatty acid desaturase 6	38.9753	40.2999	20.4082	6.41835
BnaA08g13370D	Cluster-3	AT4G29540		bacterial transferase hexapeptide repeat-containing protein	3.39543	1.66824	0.752876	0.251607
BnaA08g17030D	Cluster-3	AT4G38570	PIS2	probable CDP-diacylglycerol--inositol 3-phosphatidyltransferase 2	3.15222	3.02311	1.98855	0.848733
BnaA08g18660D	Cluster-3	AT1G27980	DPL1, ATDPL1	dihydrosphingosine phosphate lyase	12.2934	19.0616	9.16503	1.77007
BnaA08g21050D	Cluster-3	AT1G21980	ATPIP5K1, ATPIPK1, PIP5K1	phosphatidylinositol-4-phosphate 5-kinase 1	19.7374	15.3056	4.92	0.587909
BnaA08g23120D	Cluster-3	AT1G17420	LOX3	lipoxygenase 3	13.9203	9.19528	5.10327	2.3111
BnaA08g24350D	Cluster-3	AT1G13280	AOC4	allene oxide cyclase 4	194.811	89.3528	28.1139	28.615
BnaA08g25840D	Cluster-3	AT1G10310		NAD(P)-binding Rossmann-fold superfamily protein	13.0746	11.773	4.27815	4.06147
BnaA09g09730D	Cluster-3	AT2G18730	ATDGK3, DGK3	diacylglycerol kinase 3	4.16537	2.88307	0.412963	0
BnaA09g10940D	Cluster-3	AT1G63430		Leucine-rich repeat protein kinase family protein	11.2184	7.81992	1.98734	0.984797
BnaA09g12230D	Cluster-3	AT2G46500	ATPI4K GAMMA 4, UBDK GAMMA 4, PI4K GAMMA 4	phosphoinositide 4-kinase gamma 4	4.63412	4.56996	1.58698	0.369565
BnaA09g12940D	Cluster-3	AT1G63050		MBOAT (membrane bound O-acyl transferase) family protein	7.08383	10.9768	1.11296	0.094692
BnaA09g14090D	Cluster-3	AT1G60890		Phosphatidylinositol-4-phosphate 5-kinase family protein	8.10717	7.01062	3.95802	4.59974
BnaA09g14140D	Cluster-3	AT1G60490	ATVPS34, VPS34, PI3K	vacuolar protein sorting 34	5.38404	5.07739	3.29026	2.83677
BnaA09g15750D	Cluster-3	AT5G42870	PAH2	phosphatidic acid phosphohydrolase 2	5.50573	4.45159	2.51719	2.64436
BnaA09g15830D	Cluster-3	AT1G54570		Esterase/lipase/thioesterase family protein	13.3175	13.8445	6.26709	4.62418
BnaA09g21320D	Cluster-3	AT4G11850	PLDGAMMA1, MEE54	phospholipase D gamma 1	8.06135	4.89916	2.31766	1.35207
BnaA09g22810D	Cluster-3	AT4G09820	TT8, BHLH42	basic helix-loop-helix (bHLH) DNA-binding superfamily protein	12.4966	18.1074	13.9116	1.94992
BnaA09g23040D	Cluster-3	AT2G26870	NPC2	non-specific phospholipase C2	6.26441	12.032	1.92379	0.0743213
BnaA09g23120D	Cluster-3	AT1G34260	FAB1D	FORMS APLOID AND BINUCLEATE CELLS 1A	7.53504	6.8021	2.89708	4.21
BnaA09g23800D	Cluster-3	AT1G33270		Acyl transferase/acyl hydrolase/lysophospholipase superfamily protein	1.95775	1.86216	0.798103	0.112732
BnaA09g27380D	Cluster-3	AT1G28300	LEC2	AP2/B3-like transcriptional factor family protein	2.53853	1.54172	0	0
BnaA09g28160D	Cluster-3	AT1G24470	KCR2, ATKCR2	beta-ketoacyl reductase 2	2.94345	5.03698	2.85653	0.364095
BnaA09g28510D	Cluster-3	AT1G68530	CUT1, POP1, CER6, G2, KCS6	3-ketoacyl-CoA synthase 6	18.683	9.2647	1.69422	0
BnaA09g32010D	Cluster-3	AT3G51460	RHD4	Phosphoinositide phosphatase family protein	26.8402	14.3695	6.62531	3.75965
BnaA09g36950D	Cluster-3	AT3G57650	LPAT2	lysophosphatidyl acyltransferase 2	29.9843	40.0116	23.6565	9.16678
BnaA09g37990D	Cluster-3	AT3G59770	SAC9	sacI homology domain-containing protein / WW domain-containing protein	11.0837	11.012	5.19258	3.57441
BnaA09g38630D	Cluster-3	AT3G60620	CDS5	cytidinediphosphate diacylglycerol synthase 5	8.67872	11.1196	3.68017	4.17469
BnaA09g43530D	Cluster-3	AT2G20900	DGK5, ATDGK5	diacylglycerol kinase 5	17.9793	11.8208	6.4231	3.01612
BnaA09g43570D	Cluster-3	AT2G20860	LIP1	lipoic acid synthase 1	30.9007	36.2607	17.3886	10.6161
BnaA09g44160D	Cluster-3	AT1G19440	KCS4	3-ketoacyl-CoA synthase 4	11.3947	12.4776	4.84814	0.778042
BnaA09g44980D	Cluster-3	AT1G17500		ATPase E1-E2 type family protein / haloacid dehalogenase-like hydrolase family protein	8.69011	5.35238	2.15137	0.767757
BnaA09g45010D	Cluster-3	AT1G17420	LOX3	lipoxygenase 3	7.67812	13.9205	3.64651	1.05563
BnaA09g46200D	Cluster-3	AT1G13580	LAG13	LAG1 longevity assurance homolog 3	5.54576	4.6355	1.68402	0.314665
BnaA09g50730D	Cluster-3	AT1G04010	PSAT1, ATPSAT1	phospholipid sterol acyl transferase 1	1.92076	1.01689	0.123001	0.0574752
BnaA09g51480D	Cluster-3	AT1G01050	AtPPa1, PPa1	pyrophosphorylase 1	15.231	27.1188	4.99865	1.9908
BnaA09g51870D	Cluster-3	AT4G00550	DGD2	digalactosyl diacylglycerol deficient 2	18.1692	10.962	6.01321	6.02223
BnaA09g53090D	Cluster-3	AT1G64670	BDG1	alpha/beta-Hydrolases superfamily protein	7.45423	9.08052	2.64836	0
BnaA09g53260D	Cluster-3	AT1G60810	ACLA-2	ATP-citrate lyase A-2	87.3343	103.662	53.3976	5.84247
BnaA09g55090D	Cluster-3	AT3G56040	UGP3	UDP-glucose pyrophosphorylase 3	5.84923	6.65224	1.34898	1.15733
BnaA10g00290D	Cluster-3	AT1G01710		Acyl-CoA thioesterase family protein	29.1124	21.9535	11.4312	10.5724
BnaA10g04680D	Cluster-3	AT1G07230	NPC1	non-specific phospholipase C1	32.3621	47.9006	21.5502	18.2856
BnaA10g09300D	Cluster-3	AT1G08510	FATB	fatty acyl-ACP thioesterases B	14.5884	8.93855	4.4517	3.97163
BnaA10g13450D	Cluster-3	AT5G60620	GPAT9	glycerol-3-phosphate acyltransferase 9	15.344	23.0329	11.4907	3.92256
BnaA10g15820D	Cluster-3	AT5G19290		alpha/beta-Hydrolases superfamily protein	19.0296	25.5689	6.90595	0.878646
BnaA10g21780D	Cluster-3	AT5G10480	PAS2, PEP	Protein-tyrosine phosphatase-like, PTPLA	25.2897	29.7522	13.9003	1.45185
BnaA10g25320D	Cluster-3	AT5G04930	ALA1	aminophospholipid ATPase 1	5.342	4.77246	2.58735	2.75959
BnaA10g25350D	Cluster-3	AT2G26640	KCS11	3-ketoacyl-CoA synthase 11	11.1806	22.8535	9.48678	0.479233
BnaA10g26780D	Cluster-3	AT5G03080		Phosphatidic acid phosphatase (PAP2) family protein	10.817	11.5214	4.0787	3.39829
BnaA10g29500D	Cluster-3	AT5G58690	ATPLC5, PLC5	phosphatidylinositol-speciwc phospholipase C5	8.47124	5.90032	0.160181	0.0544412
BnaAnng00610D	Cluster-3	AT5G03080		Phosphatidic acid phosphatase (PAP2) family protein	3.73505	5.91334	2.82918	0.982785
BnaAnng02620D	Cluster-3	AT3G05420	ACBP4	acyl-CoA binding protein 4	19.7199	17.4664	7.58599	7.56618
BnaAnng04110D	Cluster-3	AT1G21920		Histone H3 K4-specific methyltransferase SET7/9 family protein	9.96057	10.3945	3.52982	1.99237
BnaAnng08250D	Cluster-3	AT4G35790	ATPLDDELTA, PLDDELTA	phospholipase D delta	26.6639	26.756	16.1433	17.5161
BnaAnng08480D	Cluster-3	AT5G18640		alpha/beta-Hydrolases superfamily protein	9.24061	10.1515	5.14492	1.90976
BnaAnng16500D	Cluster-3	AT3G48610	NPC6	non-specific phospholipase C6	1.10231	1.13949	0.461507	0.561753
BnaAnng19290D	Cluster-3	AT2G44300		Bifunctional inhibitor/lipid-transfer protein/seed storage 2S albumin superfamily protein	20.4897	11.2078	1.42205	0
BnaAnng19630D	Cluster-3	AT3G51830	ATG5, SAC8	SAC domain-containing protein 8	11.1468	9.33881	6.90809	5.96077
BnaAnng19980D	Cluster-3	AT1G65290	mtACP2	mitochondrial acyl carrier protein 2	50.7708	43.2505	27.1046	15.1508
BnaAnng23710D	Cluster-3	AT1G54630	ACP3	acyl carrier protein 3	205.686	312.463	272.095	11.5904
BnaAnng28340D	Cluster-3	AT5G59770		Protein-tyrosine phosphatase-like, PTPLA	8.76614	11.258	3.84209	2.1989
BnaC01g05200D	Cluster-3	AT4G33030	SQD1	sulfoquinovosyldiacylglycerol 1	11.9842	14.0608	3.0415	1.2318
BnaC01g06700D	Cluster-3	AT4G31780	MGD1, MGDA	monogalactosyl diacylglycerol synthase 1	7.66685	8.34871	5.48093	4.77952
BnaC01g07470D	Cluster-3	AT4G30950	FAD6, FADC, SFD4	fatty acid desaturase 6	50.9589	85.8187	10.8049	1.92201
BnaC01g08060D	Cluster-3	AT4G30340	ATDGK7, DGK7	diacylglycerol kinase 7	8.38422	10.3414	6.56907	1.75992
BnaC01g12360D	Cluster-3	AT4G20870	FAH2, ATFAH2	fatty acid hydroxylase 2	115.005	82.2537	22.6685	7.84627
BnaC01g13750D	Cluster-3	AT4G22240		Plastid-lipid associated protein PAP / fibrillin family protein	69.2684	51.901	25.3574	29.7092
BnaC01g14010D	Cluster-3	AT4G22550		Phosphatidic acid phosphatase (PAP2) family protein	17.8585	13.4144	8.587	5.26735
BnaC01g15670D	Cluster-3	AT4G23850	LACS4	AMP-dependent synthetase and ligase family protein	53.9225	63.4261	33.361	5.13329
BnaC01g15980D	Cluster-3	AT4G24160		alpha/beta-Hydrolases superfamily protein	12.9746	11.9976	8.13643	9.17573
BnaC01g16980D	Cluster-3	AT4G25050	ACP4	acyl carrier protein 4	21.3071	20.4998	5.99451	7.15504
BnaC01g18060D	Cluster-3	AT5G57020	NMT1, ATNMT1	myristoyl-CoA:protein N-myristoyltransferase	16.8763	17.4705	8.62984	5.02449
BnaC01g20970D	Cluster-3	AT4G17480		alpha/beta-Hydrolases superfamily protein	157.733	75.2785	14.6556	0.588416
BnaC01g21900D	Cluster-3	AT1G54350		ABC transporter family protein	4.95164	8.72933	3.15159	1.8559
BnaC01g21970D	Cluster-3	AT4G16155		dihydrolipoyl dehydrogenases	23.0339	72.85	18.5337	4.62636
BnaC01g23230D	Cluster-3	AT3G51830	ATG5, SAC8	SAC domain-containing protein 8	6.96347	5.59738	4.40562	4.45623
BnaC01g25760D	Cluster-3	AT3G48780	ATSPT1, SPT1	serine palmitoyltransferase 1	26.0159	23.3112	15.6909	16.6872
BnaC01g28380D	Cluster-3	AT1G59820	ALA3	aminophospholipid ATPase 3	10.3467	8.83846	2.94834	2.68877
BnaC01g33800D	Cluster-3	AT3G18850	LPAT5	lysophosphatidyl acyltransferase 5	6.56341	3.39153	0.276019	0
BnaC01g37100D	Cluster-3	AT3G14270	FAB1B	phosphatidylinositol-4-phosphate 5-kinase family protein	3.52476	2.01907	0.848378	0.545446
BnaC02g03380D	Cluster-3	AT5G03080		Phosphatidic acid phosphatase (PAP2) family protein	8.79854	9.12677	8.0082	3.14351
BnaC02g06560D	Cluster-3	AT5G16390	CAC1, CAC1A, BCCP, BCCP1	chloroplastic acetylcoenzyme A carboxylase 1	40.2526	75.8901	35.1105	11.2602
BnaC02g08280D	Cluster-3	AT5G18640		alpha/beta-Hydrolases superfamily protein	5.50178	4.83016	2.5967	2.07953
BnaC02g16490D	Cluster-3	AT1G65260	PTAC4, VIPP1	plastid transcriptionally active 4	29.338	42.6885	17.5011	14.7387
BnaC02g16510D	Cluster-3	AT1G65290	mtACP2	mitochondrial acyl carrier protein 2	239.934	174.19	91.2681	78.9741
BnaC02g17470D	Cluster-3	AT1G67730	YBR159, KCR1, ATKCR1	beta-ketoacyl reductase 1	80.418	89.758	63.6665	25.4708
BnaC02g24210D	Cluster-3	AT1G76680	OPR1, ATOPR1	12-oxophytodienoate reductase 1	7.71772	16.3632	2.51508	1.72736
BnaC02g25190D	Cluster-3	AT1G78690		Phospholipid/glycerol acyltransferase family protein	3.78301	2.76055	0.996568	0.956778
BnaC02g26020D	Cluster-3	AT1G80860	ATPLMT, PLMT	phospholipid N-methyltransferase	13.5852	14.0442	8.82469	6.95105
BnaC02g30980D	Cluster-3	AT3G20480		tetraacyldisaccharide 4'-kinase family protein	2.53374	3.39534	1.42223	1.60798
BnaC02g35520D	Cluster-3	AT3G25585	AAPT2, ATAAPT2	aminoalcoholphosphotransferase	9.941	5.05838	1.53316	0.726724
[truncated: 644 more rows]

## Sheet: Table S3
Supplemental Table S3: Acyl lipid-metabolism related probe used for expression analysis during seed development in B. napus.Data was generated using the publically available datasets downloaded from the Gene Expression Omnibus (accession number GSE43918).
[truncated: 598 more rows]

[truncated: 3 more sheets: Table S4, Table S5, Table S6]
